# Supplementary material for: Interplay of Energetics and ER Stress Exacerbates Alzheimer's Amyloid-β (Aβ) Toxicity in Yeast
Source: Front Mol Neurosci. 2017 Jul 27;10:232. doi: 10.3389/fnmol.2017.00232 (PMC5529408; doi:10.3389/fnmol.2017.00232)
Supplement: Table S2 — Genes with significantly different expression in amino acid biosynthetic pathways (Aβ42 strain vs. control strain). [file Table2.xlsx]

## Sheet: Aβ42 strain vs control strain
Genes with significantly different expression in amino acid biosynthetic pathways (Aβ42 strain vs control strain)
Adjusted p-value < 0.05 and fold change < 0.81 or > 1.2 were used to determine significance.
ID	Systematic name	Standard Name	Fold change in EX	Adjusted p-value in EX	Fold change in PD	Adjusted p-value in PD	Fold change in SP1	Adjusted p-value in SP1	Fold change in SP2	Adjusted p-value in SP2
1770480_at	YKR039W	GAP1	0.926162	0.613356	1.26602	0.122408	0.702779	0.0197299	1.03217	0.88131
1771805_at	YKL174C	TPO5	1.26705	0.0023375	1.15343	0.0517451	0.948291	0.454621	0.942921	0.485229
1773573_at	YDR508C	GNP1	1.50872	0.00516604	0.968481	0.857035	0.515465	0.000123028	0.996708	0.986771
1773640_at	YDR046C	BAP3	4.45995	4.35546e-09	1.74442	0.000247051	1.12865	0.322567	1.10639	0.494632
1773737_at	YFL055W	AGP3	1.85607	1.29821e-05	1.33734	0.0100414	0.835388	0.0836119	0.787051	0.0458257
1773859_at	YBR132C	AGP2	1.55471	5.91062e-06	1.04953	0.539347	0.932137	0.306349	0.962557	0.658539
1774026_at	YGR055W	MUP1	1.57915	0.0269062	1.12176	0.623835	0.629345	0.0260053	0.789302	0.314539
1775399_at	YBR068C	BAP2	1.12671	0.10293	0.987679	0.89773	0.777131	0.00236846	0.954052	0.605772
1775430_at	YGL077C	HNM1	0.990708	0.915662	0.660995	3.49144e-05	0.856698	0.0421609	0.968393	0.739125
1776193_at	YBR069C	TAT1	1.11129	0.529049	0.896396	0.555561	0.611567	0.00546945	0.809999	0.266784
1777152_at	YNR056C	BIO5	1.08914	0.523601	0.559347	0.00027181	0.989249	0.943317	0.89575	0.481206
1777714_at	YPL265W	DIP5	2.20688	3.80527e-08	0.660643	5.86743e-05	0.729981	0.000698058	0.943273	0.542193
1778141_at	YCL025C	AGP1	2.19638	0.00709989	1.06715	0.855562	0.188443	1.85507e-05	0.908352	0.795112
1779399_at	YPL274W	SAM3	1.31358	9.57334e-06	0.769902	2.02644e-05	0.98547	0.76234	0.975872	0.663132
1770279_at	YIR034C	LYS1	0.875384	0.160303	0.775494	0.0134888	1.60192	0.000116413	1.22718	0.0624295
1770440_at	YIL094C	LYS12	0.891893	0.0338763	0.857235	0.00751054	1.5839	7.35198e-07	1.52786	3.41604e-07
1771051_at	YDR234W	LYS4	0.886405	0.0650363	0.711924	6.26197e-05	1.43352	4.17925e-05	1.23268	0.00568832
1771703_at	YDL182W	LYS20	0.85023	0.116576	0.681017	0.00135371	1.42567	0.00250073	1.0768	0.561716
1772003_at	YNR050C	LYS9	0.903807	0.316617	0.728336	0.00450217	1.78189	3.1458e-05	1.48539	0.00106781
1775044_at	YBR115C	LYS2	0.773367	0.00326133	0.806482	0.0121185	1.40123	0.000420755	1.18786	0.0586869
1776477_at	YDL131W	LYS21	0.903024	0.142851	0.742357	0.000431165	1.4968	3.12409e-05	1.11886	0.166764
1769937_at	YBR084W	MIS1	0.885128	0.113028	0.806958	0.0104994	1.22837	0.0122838	1.32334	0.00217329
1770340_at	YLL058W	YLL058W	1.24734	0.0177312	1.03014	0.789075	1.13136	0.163167	0.922076	0.454471
1771215_at	YOL064C	MET22	0.887236	0.0188946	0.898458	0.0387843	1.43955	3.86599e-06	1.06343	0.285959
1771687_at	YGR204W	ADE3	0.914421	0.121512	0.887859	0.0516871	1.20608	0.00370762	1.23701	0.00200016
1772959_at	YBR213W	MET8	0.858326	0.0399715	0.874115	0.0806273	1.2348	0.0075398	0.843508	0.0437946
1774365_at	YKL001C	MET14	0.888873	0.375888	0.880343	0.372724	1.52869	0.00369996	0.833771	0.236246
1774376_at	YDR158W	HOM2	0.810832	0.00759348	0.727214	0.00037513	1.24207	0.00663177	1.01972	0.851869
1774859_at	YER091C	MET6	0.945344	0.548625	0.675477	0.000355979	1.41541	0.000973388	1.60629	5.01844e-05
1776058_at	YJR024C	MDE1	0.94384	0.357913	1.05959	0.396509	1.27564	0.000862259	1.04293	0.585819
1778144_at	YGL125W	MET13	0.788526	0.00547706	0.60697	9.09577e-06	1.18769	0.0345742	0.779035	0.00690439
1779892_at	YPR167C	MET16	0.812454	0.103573	0.801711	0.100929	1.21015	0.131802	0.731305	0.0344138
1780093_at	YML082W	YML082W	0.815401	0.00256151	0.906419	0.125553	1.35429	0.000107881	0.933424	0.338371
1772562_at	YER052C	HOM3	0.78493	0.0238938	0.81547	0.0619655	1.30836	0.0144048	1.25714	0.0556293
1773695_at	YER055C	HIS1	0.85884	0.217874	0.843109	0.194561	1.08066	0.545001	1.69636	0.000499641
1774739_at	YIL116W	HIS5	0.860428	0.00276301	0.818019	0.000309908	1.13881	0.00791195	1.05826	0.287152
1775199_at	YBR248C	HIS7	0.752168	0.00714641	0.691399	0.00126876	1.3341	0.00713353	1.54581	0.000347385
1775517_at	YOR202W	HIS3	0.809127	0.00665494	0.772252	0.00184944	1.08879	0.237367	1.10416	0.243046
1775847_at	YCL030C	HIS4	0.861007	0.0370598	0.819269	0.00905432	1.20395	0.0128183	1.08836	0.304841
1776157_at	YKR099W	BAS1	0.884042	0.0964821	0.921897	0.311028	0.747537	0.000862259	0.992237	0.944524
1769642_at	YGR124W	ASN2	0.891631	0.101389	0.818945	0.00888664	1.12045	0.102949	1.06766	0.438272
1771652_at	YML096W	YML096W	0.780152	7.93703e-05	0.930488	0.168856	1.12634	0.0214651	1.04234	0.490502
1772615_at	YPR145W	ASN1	0.933544	0.571983	0.730948	0.012743	1.27627	0.0407335	1.47436	0.0044551
1774501_at	YMR084W	YMR084W	1.31146	0.00266713	1.14156	0.122652	0.880071	0.113646	0.96106	0.7016
1775626_at	YBL039C	URA7	0.871833	0.560337	0.84376	0.50413	1.06727	0.793517	1.81867	0.0221277
1775736_at	YMR300C	ADE4	0.812102	0.131078	0.72307	0.0281047	1.23867	0.119913	1.17755	0.315252
1776998_at	YDL171C	GLT1	0.740879	1.63701e-06	0.965969	0.45142	1.06148	0.144179	0.994525	0.92826
1778809_at	YKL104C	GFA1	1.26678	0.000114953	1.0954	0.078855	1.13305	0.0158994	0.959021	0.481791
1779018_at	YJR103W	URA8	1.29705	9.58042e-05	1.00383	0.958032	0.971953	0.606866	1.00673	0.931477
1779682_at	YJL130C	URA2	0.971045	0.657418	0.630797	1.66597e-06	0.919151	0.168821	1.20769	0.0089932
1779734_at	YMR217W	GUA1	0.885093	0.302701	0.847298	0.18287	1.06599	0.601929	1.44479	0.00742099
1780004_at	YGR061C	ADE6	0.810172	0.00385857	0.86723	0.0418149	1.14753	0.0426072	1.51696	6.87005e-06
1780018_at	YLR126C	YLR126C	1.27534	8.48272e-05	1.28401	8.38896e-05	1.14047	0.0117426	1.02387	0.706459
1770352_at	YJL088W	ARG3	0.773067	0.0690184	0.874523	0.381422	0.689248	0.0126735	1.00566	0.979584
1770455_at	YER069W	ARG5,6	0.773485	0.00361497	0.821723	0.0221545	1.00384	0.969539	0.99569	0.973199
1772287_at	YHR018C	ARG4	0.877253	0.0614949	0.720456	0.000171292	1.18066	0.0214436	1.13214	0.118751
1773952_at	YJL071W	ARG2	0.768637	0.00118863	0.81676	0.00895127	1.11156	0.133125	0.910638	0.261743
1776272_at	YMR062C	ARG7	0.812104	0.00351184	0.795156	0.00194923	0.903054	0.113356	0.939474	0.423583
1776946_at	YOR130C	ORT1	0.873292	0.0690184	0.810311	0.00895127	1.14922	0.0618279	1.01207	0.914603
1779309_at	YOL058W	ARG1	0.856522	0.120662	0.799339	0.0348373	0.952874	0.64377	0.886833	0.308199
1770565_at	YDR127W	ARO1	0.733382	0.000132875	0.782188	0.00124098	1.08072	0.231982	0.98325	0.855651
1771962_at	YPR060C	ARO7	0.884031	0.277857	0.929596	0.573858	0.717156	0.00685989	1.07649	0.601172
1773765_at	YBR249C	ARO4	0.764616	0.0188946	0.762092	0.0207764	1.15213	0.192914	1.17687	0.202799
1779604_at	YGL148W	ARO2	0.88739	0.088468	0.797239	0.00379029	1.31358	0.000901529	1.03085	0.738283
1779643_at	YDR035W	ARO3	0.851759	0.0347884	0.797642	0.00579339	1.02935	0.714662	1.02745	0.785898
1769851_at	YKL211C	TRP3	0.832294	0.0010481	0.698365	1.86904e-06	1.15531	0.00659601	1.00024	0.997038
1776841_at	YER090W	TRP2	0.871549	0.0895548	0.770333	0.003862	1.13872	0.106435	1.11854	0.236246
1771346_at	YDR354W	TRP4	0.782601	0.000873984	0.760071	0.000403359	1.11714	0.0829122	1.0903	0.247228
1775974_at	YGL202W	ARO8	0.868384	0.0259586	0.753398	0.000216146	1.1033	0.107622	1.03703	0.637384
1769683_at	YCL018W	LEU2	0.833247	0.00974813	0.860954	0.0341009	1.419	6.96078e-05	1.27286	0.00220353
1773750_at	YLR355C	ILV5	0.883836	0.223795	0.827549	0.0780761	1.30436	0.0138552	1.84562	1.14617e-05
1774226_at	YGR012W	YGR012W	0.996327	0.951825	1.06801	0.227606	1.26579	0.00021956	1.02499	0.706783
1779000_at	YHR208W	BAT1	0.841726	0.0629036	0.873777	0.162438	1.55794	0.000135425	1.39949	0.00197914
1780138_at	YOR108W	LEU9	0.733914	0.0162468	0.797699	0.0818149	1.5081	0.00300361	1.56377	0.00217329
1780059_at	YMR108W	ILV2	0.771537	0.000689387	0.783107	0.00130362	0.904159	0.122532	0.976923	0.792768
1773900_at	YJR016C	ILV3	0.866576	0.0974405	0.859716	0.0975497	1.53201	0.000116611	1.55812	6.94494e-05
1779000_at	YHR208W	BAT1	0.841726	0.0629036	0.873777	0.162438	1.55794	0.000135425	1.39949	0.00197914

## Sheet: Aβ40 strain vs control strain
Genes with significantly different expression in amino acid biosynthetic pathways (Aβ40 strain vs control strain)
Adjusted p-value < 0.05 and fold change < 0.81 or > 1.2 were used to determine significance.
ID	Systematic name	Standard name	Fold change in EX	Adjusted p-value in EX	Fold change in PD	Adjusted p-value in PD	Fold change in SP1	Adjusted p-value in SP1	Fold change in SP2	Adjusted p-value in SP2
1771193_at	YOL020W	TAT2	1.15545	0.218643	1.25229	0.0247975	0.900258	0.211237	1.0235	0.999983
1773316_at	YEL063C	CAN1	1.05264	0.435075	1.30491	4.59682e-05	1.01693	0.722761	1.01622	0.999983
1773573_at	YDR508C	GNP1	1.2344	0.209615	1.09736	0.587671	0.436604	3.48267e-05	1.0255	0.999983
1773640_at	YDR046C	BAP3	2.03212	0.000103837	1.04317	0.812612	0.819396	0.0710622	1.05283	0.999983
1773737_at	YFL055W	AGP3	1.32576	0.0253513	1.12264	0.323926	1.01437	0.888006	0.950001	0.999983
1773748_at	YHL036W	MUP3	1.06394	0.668627	1.04158	0.785109	0.787441	0.0145604	0.983882	0.999983
1773859_at	YBR132C	AGP2	1.25571	0.00801003	0.766099	0.000779294	1.16279	0.0189947	0.933548	0.999983
1774040_at	YNL268W	LYP1	1.13031	0.165125	1.10473	0.203035	0.767096	0.000632088	1.02011	0.999983
1775399_at	YBR068C	BAP2	1.12164	0.204179	2.02269	8.40629e-08	0.992103	0.911483	1.00062	0.999983
1775430_at	YGL077C	HNM1	1.06117	0.555166	0.72485	0.000296795	0.789863	0.00188461	0.980738	0.999983
1776285_at	YOR348C	PUT4	1.00615	0.962809	0.594748	6.43333e-06	1.13272	0.0783769	0.965341	0.999983
1777152_at	YNR056C	BIO5	1.03814	0.846631	1.9347	6.55678e-05	1.4804	0.00250354	0.942463	0.999983
1777714_at	YPL265W	DIP5	1.43851	0.000651345	0.659412	4.58916e-05	0.957696	0.544945	0.950374	0.999983
1778141_at	YCL025C	AGP1	1.43062	0.295359	1.19384	0.613711	0.195404	3.60311e-05	0.993267	0.999983
1778233_at	YLL061W	MMP1	1.013	0.905567	0.8203	0.00780428	1.14376	0.0337195	1.03857	0.999983
1779399_at	YPL274W	SAM3	1.25425	0.000304295	0.748622	7.43801e-06	1.16166	0.00123809	0.954065	0.999983
1779940_at	YGR191W	HIP1	1.08191	0.441969	1.37327	0.000509877	1.0518	0.473879	0.998978	0.999983
1769741_at	YDR119W	VBA4	1.07325	0.355126	1.25022	0.001062	1.10333	0.0678473	0.97769	0.999983
1778079_at	YGR142W	BTN2	1.02778	0.902139	0.948461	0.793995	0.65746	0.00275316	1.05087	0.999983
1779079_at	YJL059W	YHC3	1.10078	0.158748	1.03722	0.60807	0.783644	0.000185754	0.981444	0.999983
1770279_at	YIR034C	LYS1	0.900575	0.399255	1.66552	4.39128e-05	1.10699	0.231083	1.03974	0.999983
1770440_at	YIL094C	LYS12	0.911636	0.150136	1.31067	6.1808e-05	1.17811	0.00212658	0.996875	0.999983
1771051_at	YDR234W	LYS4	0.937562	0.446186	1.38224	7.85059e-05	1.03689	0.53797	1.00113	0.999983
1771703_at	YDL182W	LYS20	0.937998	0.656717	1.45204	0.00147995	1.40352	0.00154859	1.0357	0.999983
1772003_at	YNR050C	LYS9	0.927903	0.584566	1.44825	0.001189	1.61359	0.000102631	0.975492	0.999983
1775044_at	YBR115C	LYS2	0.863722	0.128092	1.57352	2.25388e-05	1.14908	0.0532178	1.01774	0.999983
1776477_at	YDL131W	LYS21	1.03632	0.721342	1.10239	0.200922	1.31205	0.000430777	1.05479	0.999983
1769937_at	YBR084W	MIS1	0.927855	0.458063	1.31325	0.00172487	1.08731	0.22267	0.969676	0.999983
1770532_at	YLR303W	MET17	0.998511	0.990633	0.793141	0.00129058	0.951772	0.38307	0.903667	0.999983
1771215_at	YOL064C	MET22	0.946334	0.384829	1.33214	1.84325e-05	0.942108	0.172404	0.985354	0.999983
1773498_at	YJR010W	MET3	0.948999	0.498065	0.816522	0.00184405	0.951434	0.335437	0.939905	0.999983
1774376_at	YDR158W	HOM2	0.882168	0.164992	1.34772	0.000512946	1.58377	3.20924e-05	0.909687	0.999983
1774859_at	YER091C	MET6	0.9966	0.983117	0.886711	0.22289	1.37591	0.000845548	0.942248	0.999983
1775713_at	YNL103W	MET4	1.02958	0.790798	1.0409	0.697108	0.742308	0.000392069	1.03868	0.999983
1776058_at	YJR024C	MDE1	0.936133	0.413058	1.08716	0.219583	1.35357	8.71244e-05	1.01733	0.999983
1778144_at	YGL125W	MET13	0.877086	0.176726	1.12207	0.177593	1.36644	0.000383299	0.900142	0.999983
1778335_at	YMR009W	ADI1	1.03158	0.676971	0.751923	4.37374e-05	0.946207	0.243578	1.04931	0.999983
1779413_at	YNL277W	MET2	0.993664	0.974602	0.907915	0.469858	0.745637	0.00648823	0.970247	0.999983
1780093_at	YML082W	YML082W	0.883347	0.0918954	1.01819	0.843528	1.28378	0.000297491	0.993376	0.999983
1780163_at	YIR017C	MET28	1.00704	0.970267	1.24409	0.0569725	0.788315	0.0190061	0.987656	0.999983
1772562_at	YER052C	HOM3	0.861547	0.251267	1.27127	0.0289803	0.841663	0.0657347	0.925534	0.999983
1769510_at	YJR139C	HOM6	0.950679	0.480469	0.859651	0.00932372	1.28486	0.000125979	0.948653	0.999983
1773695_at	YER055C	HIS1	0.930035	0.676971	1.4462	0.00630522	0.7164	0.00573955	1.03341	0.999983
1774739_at	YIL116W	HIS5	0.955976	0.447781	1.66853	2.14686e-08	0.948791	0.19277	1.01853	0.999983
1775199_at	YBR248C	HIS7	0.854593	0.197205	1.5998	0.000126159	0.872999	0.123714	0.958991	0.999983
1775517_at	YOR202W	HIS3	0.868329	0.109004	1.86346	2.9022e-07	1.05695	0.393721	1.02395	0.999983
1775847_at	YCL030C	HIS4	0.907698	0.270085	1.29703	0.00114516	1.08252	0.20473	0.89677	0.999983
1776157_at	YKR099W	BAS1	0.938755	0.52833	1.25612	0.00507578	0.715491	0.000153051	1.02813	0.999983
1779032_at	YGL154C	LYS5	1.0098	0.928876	1.15744	0.0383939	0.777332	0.000538959	1.0309	0.999983
1769642_at	YGR124W	ASN2	0.912058	0.294962	1.32701	0.000535899	0.916903	0.164882	1.08518	0.999983
1772615_at	YPR145W	ASN1	0.939924	0.708999	1.38942	0.00876399	0.823653	0.0649743	0.993579	0.999983
1773884_at	YOR303W	CPA1	0.874675	0.435698	1.30998	0.0510698	0.593367	0.000361447	0.970959	0.999983
1774512_at	YNR033W	ABZ1	0.894271	0.413058	0.799567	0.0442353	1.64556	0.000107074	0.986609	0.999983
1775736_at	YMR300C	ADE4	0.972115	0.897717	1.11323	0.528273	0.748379	0.0243376	1.07157	0.999983
1779734_at	YMR217W	GUA1	0.951501	0.771726	1.30391	0.0328124	0.871091	0.188218	1.03693	0.999983
1780004_at	YGR061C	ADE6	0.862756	0.0659397	1.44046	3.37682e-05	1.03282	0.596631	0.98333	0.999983
1770352_at	YJL088W	ARG3	0.899671	0.580534	1.22597	0.179943	0.497717	7.65431e-05	0.981017	0.999983
1770455_at	YER069W	ARG5,6	0.82193	0.0430397	1.39716	0.000414462	0.83247	0.0153675	1.01595	0.999983
1772287_at	YHR018C	ARG4	0.927665	0.403849	1.13956	0.0747929	1.23276	0.00259253	0.98021	0.999983
1772375_at	YOL140W	ARG8	0.903431	0.312269	1.75056	3.0755e-06	0.907112	0.169464	0.98947	0.999983
1773952_at	YJL071W	ARG2	0.851736	0.0622555	1.38407	0.000176615	1.39691	0.000112704	0.998248	0.999983
1776272_at	YMR062C	ARG7	0.881516	0.109004	1.66549	8.61028e-07	0.944337	0.322273	0.908979	0.999983
1776946_at	YOR130C	ORT1	0.979682	0.853375	1.89323	2.69888e-07	1.05641	0.407182	1.03339	0.999983
1777097_at	YJR109C	CPA2	0.938581	0.326209	1.51556	5.47283e-07	0.941397	0.18409	0.997363	0.999983
1779309_at	YOL058W	ARG1	0.872386	0.277366	1.49084	0.000604956	0.966765	0.7211	0.973945	0.999983
1770565_at	YDR127W	ARO1	0.834222	0.0232629	1.11946	0.105354	1.29835	0.000363509	0.934525	0.999983
1771962_at	YPR060C	ARO7	0.918816	0.583052	1.1252	0.363862	0.577291	8.98539e-05	0.931179	0.999983
1773765_at	YBR249C	ARO4	0.84853	0.230394	1.74936	6.75361e-05	1.39025	0.00275832	0.89628	0.999983
1779604_at	YGL148W	ARO2	0.913211	0.30245	1.49669	2.1075e-05	0.990507	0.888753	0.989765	0.999983
1779643_at	YDR035W	ARO3	0.922267	0.401404	1.5901	1.03987e-05	1.30527	0.00077974	1.00654	0.999983
1769851_at	YKL211C	TRP3	0.888951	0.0453003	1.54682	1.95281e-07	0.979531	0.64919	1.03048	0.999983
1776841_at	YER090W	TRP2	0.922481	0.446288	1.45748	0.000149838	1.20651	0.013973	0.989105	0.999983
1771346_at	YDR354W	TRP4	0.891481	0.141283	1.65845	8.05448e-07	0.950145	0.369818	1.03599	0.999983
1779478_at	YGL026C	TRP5	0.956376	0.540782	1.28561	0.000151323	1.10039	0.0511778	0.965222	0.999983
1775974_at	YGL202W	ARO8	0.879823	0.0854082	1.57641	1.7398e-06	1.30102	0.000221248	0.950598	0.999983
1775479_at	YHR137W	ARO9	0.929588	0.445527	0.493979	8.27358e-08	0.750125	0.000392535	1.01704	0.999983
1775948_at	YBR166C	TYR1	0.974863	0.723333	1.2251	0.000550278	0.913553	0.0485832	1.01097	0.999983
1774226_at	YGR012W	YGR012W	0.958291	0.539705	1.15507	0.00902828	1.22652	0.00036419	1.00557	0.999983
1777344_at	YJR148W	BAT2	0.999855	0.999177	0.790207	0.000888066	1.32403	0.000144764	1.05535	0.999983
1777374_at	YGL009C	LEU1	0.971542	0.699414	1.1196	0.0415688	1.30082	7.39094e-05	1.04046	0.999983
1778282_at	YNL104C	LEU4	0.953347	0.548474	1.04786	0.517416	1.23501	0.000793909	0.9631	0.999983
1779000_at	YHR208W	BAT1	0.897126	0.355126	1.62566	4.68003e-05	0.906261	0.227134	0.946962	0.999983
1780138_at	YOR108W	LEU9	0.858529	0.328618	1.85079	7.9877e-05	0.927445	0.499563	1.13244	0.999983
1776603_at	YER086W	ILV1	0.921006	0.354112	1.3413	0.000351566	0.893681	0.0719278	0.96431	0.999983
1780059_at	YMR108W	ILV2	0.871853	0.0849514	1.32696	0.00030793	0.937504	0.269926	0.996603	0.999983
1773900_at	YJR016C	ILV3	0.896329	0.31629	1.39318	0.000854741	1.18865	0.0302301	0.975214	0.999983
1777344_at	YJR148W	BAT2	0.999855	0.999177	0.790207	0.000888066	1.32403	0.000144764	1.05535	0.999983
1779000_at	YHR208W	BAT1	0.897126	0.355126	1.62566	4.68003e-05	0.906261	0.227134	0.946962	0.999983
