# Supplementary material for: Interplay of Energetics and ER Stress Exacerbates Alzheimer's Amyloid-β (Aβ) Toxicity in Yeast
Source: Front Mol Neurosci. 2017 Jul 27;10:232. doi: 10.3389/fnmol.2017.00232 (PMC5529408; doi:10.3389/fnmol.2017.00232)
Supplement: Table S3 — Genes with significantly different expression in protein secretory and metabolic processes (Aβ40 strain vs. control strain). [file Table3.xlsx]

## Sheet: Aβ42 strain vs control strain
Genes with significantly different expression in protein secretory and metabolic processes (Aβ42 strain vs control strain)
Adjusted p-value below 0.05 and fold change < 0.81 or > 1.2 were used to determine significance.
ID	Systematic name	Standard name	Fold change in EX	Adjusted p-value in EX	Fold change in PD	Adjusted p-value in PD	Fold change in SP1	Adjusted p-value in SP1	Fold change in SP2	Adjusted p-value in SP2
1775263_at	YGL027C	CWH41	1.17607	0.0728877	0.988562	0.922644	1.32549	0.0045345	0.945519	0.618832
1776709_at	YML130C	ERO1	2.23415	1.97348e-05	2.58834	4.69457e-06	1.37799	0.0277591	0.990908	0.967188
1776241_at	YPR037C	ERV2	1.075	0.371549	1.22061	0.0196051	1.05173	0.540196	1.01132	0.924631
1778199_at	YJL073W	JEM1	2.11792	1.11823e-08	1.85666	1.40304e-07	1.98155	2.86089e-07	1.13902	0.0886331
1779214_at	YKL073W	LHS1	2.23673	6.61632e-09	2.00157	5.97936e-08	2.02882	2.86089e-07	1.11465	0.17295
1775213_at	YJR131W	MNS1	1.09648	0.175136	1.12267	0.108109	1.24084	0.00431597	0.986868	0.897466
1774509_at	YMR214W	SCJ1	1.70337	3.7504e-06	1.68895	5.73694e-06	2.10979	3.65702e-07	1.26529	0.0108165
1775939_at	YOL031C	SIL1	2.68373	1.03677e-07	2.23172	1.30102e-06	2.34835	1.97321e-06	1.42582	0.00419099
1769870_at	YLR299W	ECM38	1.14471	0.0813291	1.23034	0.0130951	1.17747	0.0395674	0.911334	0.30754
1770039_at	YLL051C	FRE6	1.20079	0.00958407	1.29863	0.00086597	0.960515	0.559679	1.07994	0.327254
1770079_at	YNR061C	YNR061C	1.39264	5.63093e-05	1.32879	0.000309908	1.18882	0.0114465	0.897509	0.143855
1770397_at	YDR262W	YDR262W	1.56115	2.73912e-07	1.32145	5.59216e-05	0.899746	0.0473512	1.00661	0.931477
1770580_at	YCR010C	ADY2	1.10884	0.0696295	1.30075	0.000198633	0.996466	0.957292	0.995957	0.963842
1771153_at	YKL103C	LAP4	1.00165	0.983986	0.939289	0.422819	0.848516	0.0250051	0.616696	2.31535e-06
1771188_at	YNL217W	YNL217W	1.3467	8.07152e-05	1.13083	0.0502375	1.10982	0.0810782	0.884633	0.0734817
1771206_at	YKL165C	MCD4	2.4412	5.29496e-08	2.43497	8.83375e-08	1.85104	7.96329e-06	1.86361	2.24789e-06
1771217_at	YDR452W	PPN1	1.30721	1.74744e-05	1.12442	0.0179127	0.968454	0.499304	1.03362	0.561261
1771219_at	YFR019W	FAB1	1.23338	0.00282695	1.11148	0.114121	1.02233	0.747581	0.87578	0.0688535
1771399_at	YPL019C	VTC3	1.45099	1.29704e-07	1.12818	0.00687302	1.0763	0.0717493	0.926578	0.102591
1771498_at	YGL156W	AMS1	2.20027	3.3977e-09	1.17677	0.0163663	1.01915	0.784776	0.979933	0.816135
1772193_at	YLR297W	YLR297W	0.823252	0.000839216	1.292	8.71898e-05	0.958148	0.399811	0.989403	0.885068
1772499_at	YDL077C	VAM6	0.919501	0.303442	0.972785	0.782593	1.22458	0.017196	0.900132	0.268873
1772718_at	YKL080W	VMA5	0.909541	0.0788689	0.895273	0.0507733	1.23834	0.000770782	1.17753	0.00914841
1772726_at	YHL035C	VMR1	1.33219	0.00199117	1.23644	0.0166479	1.03723	0.67568	0.820135	0.0384742
1772778_at	YBL078C	ATG8	1.48268	0.000152228	1.22188	0.0261962	0.79368	0.0105133	0.958726	0.695106
1772812_at	YPL006W	NCR1	1.23854	0.000558489	1.14493	0.016851	0.951687	0.35079	0.950885	0.428576
1772891_at	YMR171C	EAR1	1.09467	0.032275	1.23333	8.61444e-05	0.90174	0.0168216	0.945896	0.248717
1773056_at	YOL019W	YOL019W	1.50048	5.22046e-05	1.11152	0.201596	1.36055	0.00081685	0.89819	0.238524
1773106_at	YMR077C	VPS20	1.08784	0.369235	1.04267	0.702824	0.740844	0.00366987	0.888207	0.276556
1773225_at	YOR292C	YOR292C	1.38141	0.00160331	1.20059	0.0550953	1.02956	0.7679	0.722257	0.0023299
1773525_at	YDL128W	VCX1	1.24757	0.000711495	1.17037	0.0100591	0.992484	0.907477	0.938931	0.343484
1774093_at	YJR001W	AVT1	1.15109	0.00269547	1.23031	0.000123471	1.06768	0.118312	0.907131	0.0454842
1774527_at	YBR207W	FTH1	1.29745	0.000148222	1.20366	0.00309853	1.0305	0.604172	1.05892	0.387635
1774553_at	YOL060C	MAM3	1.29686	0.000623092	1.16767	0.0256088	0.876942	0.0471866	0.930688	0.34939
1774729_at	YBR241C	YBR241C	1.39313	4.29162e-05	1.28843	0.000664738	0.917891	0.166127	0.975671	0.767696
1774885_at	YJL172W	CPS1	1.21277	0.0125142	1.2748	0.00321814	1.05618	0.464707	1.0555	0.546673
1775386_at	YML116W	ATR1	0.834166	0.000889345	0.677531	5.72307e-07	1.12956	0.0148131	0.973444	0.650595
1775440_at	YPR075C	OPY2	1.37567	9.22006e-07	1.29741	1.02689e-05	1.0167	0.709771	1.07043	0.159871
1776417_at	YHR175W	CTR2	1.22873	0.00179868	1.34859	8.3977e-05	1.18085	0.00850283	1.10048	0.159264
1776422_at	YCL038C	ATG22	1.39722	6.67528e-06	1.32785	5.08337e-05	0.986641	0.815472	0.942143	0.340135
1776634_at	YBR161W	CSH1	1.24858	0.0208326	1.41026	0.00133671	1.08625	0.374485	0.896071	0.312973
1776860_at	YDL010W	GRX6	1.39266	0.000113795	1.26318	0.0026532	0.9945	0.945061	0.893987	0.160487
1776883_at	YNL305C	BXI1	1.39457	2.54841e-05	1.4175	2.07439e-05	0.975419	0.694281	0.971459	0.703615
1776930_at	YNL115C	YNL115C	1.54543	4.46548e-06	1.2941	0.000889036	0.929152	0.262217	0.990585	0.924631
1776958_at	YNL058C	YNL058C	1.29321	0.0351872	1.07107	0.622285	1.17156	0.179168	0.890036	0.415615
1777053_at	YPR026W	ATH1	1.32026	0.000745055	1.48564	3.46726e-05	0.824288	0.0108322	0.92599	0.35853
1777758_at	YBR290W	BSD2	1.23704	0.000827032	1.04132	0.515825	0.812913	0.00120361	0.913454	0.155982
1778109_at	YMR297W	PRC1	1.30232	0.000125373	1.25141	0.000670306	1.03675	0.52768	0.903776	0.112854
1778859_at	YDR080W	VPS41	0.981385	0.878944	0.909938	0.428505	1.01927	0.877164	0.712023	0.00696325
1779012_at	YNL275W	BOR1	1.11712	0.0521847	1.09128	0.141498	0.789478	0.000468132	0.939044	0.344818
1779232_at	YMR068W	AVO2	1.03213	0.595061	1.2233	0.00194619	1.02353	0.702278	0.965292	0.619705
1771341_at	YOL154W	ZPS1	1.0314	0.725962	0.561405	2.40333e-06	0.951446	0.548406	1.07111	0.479428
1771627_at	YGR295C	COS6	1.33546	0.00805083	1.26744	0.0295754	1.00011	0.999375	0.822255	0.0968334
1772057_s_at	YDL248W	COS7	1.50932	1.88922e-06	1.35022	6.77907e-05	1.1147	0.0614153	0.828349	0.00525009
1772448_at	YPL221W	FLC1	1.6987	2.55376e-07	1.13254	0.0556308	0.954278	0.456449	1.07799	0.300789
1773977_at	YNR028W	CPR8	1.19032	0.0620785	1.07552	0.482218	1.30582	0.00753935	0.993714	0.964776
1774346_at	YGR254W	ENO1	1.09291	0.0237143	0.982961	0.702058	1.28981	8.26933e-06	0.550546	1.9713e-09
1774354_at	YOL052C-A	DDR2	2.5958	1.7071e-11	1.54359	2.19336e-07	1.05961	0.231187	0.90356	0.0705465
1775410_at	YHL008C	YHL008C	1.0619	0.215203	1.2247	0.000531807	0.805521	0.000292001	0.952927	0.407934
1775486_s_at	YML132W	COS3	1.63188	1.71217e-06	1.67922	1.25441e-06	1.24078	0.00407351	1.03901	0.652462
1777449_at	YIR014W	YIR014W	1.47213	0.000937363	1.21318	0.0715678	0.984404	0.892176	0.835945	0.124897
1778296_at	YOL007C	CSI2	1.54385	0.00185056	1.374	0.0167429	1.01609	0.911742	0.893354	0.452606
1778498_at	YBR139W	YBR139W	1.30434	8.38446e-05	1.41368	7.15064e-06	0.90964	0.077174	0.924909	0.210304
1778748_at	YOR316C	COT1	1.1891	0.0861375	1.05321	0.661484	0.73999	0.00615701	1.02884	0.841371
1779159_at	YOR288C	MPD1	2.60266	1.54194e-08	2.31991	9.76765e-08	2.36955	3.28766e-07	1.50077	0.000197537
1779503_s_at	YGR295C	COS6	1.45565	1.6964e-06	1.43684	3.258e-06	1.08435	0.115627	0.991897	0.916774
1779663_at	YHR174W	ENO2	1.03544	0.606046	0.961157	0.59623	1.85315	3.65702e-07	1.75297	1.33647e-07
1780056_at	YBR014C	GRX7	1.29036	0.00670089	1.18008	0.0729964	1.36722	0.00180427	1.02707	0.825927
1774666_at	YBR171W	SEC66	1.31317	4.11798e-05	1.11834	0.0387843	1.10537	0.0531391	0.957453	0.481949
1776472_at	YML055W	SPC2	1.18665	0.09324	1.12048	0.301756	1.49432	0.000819613	0.947001	0.670903
1777504_at	YJL034W	KAR2	2.01239	2.38955e-06	2.32392	4.51126e-07	1.29001	0.0155668	1.16052	0.199834
1776003_at	YOR254C	SEC63	1.35335	0.000213578	1.19731	0.013203	1.58255	7.87013e-06	1.411	7.14486e-05
1778696_at	YIR022W	SEC11	1.26685	0.000359725	1.18673	0.00548571	1.09719	0.0950087	1.04263	0.540304
1778180_at	YLR378C	SEC61	1.41214	1.67957e-07	1.36284	7.42703e-07	1.23026	5.90122e-05	1.2389	2.81182e-05
1778167_at	YPL094C	SEC62	1.46958	4.86316e-06	1.48592	4.86394e-06	1.48906	8.07295e-06	1.38329	3.04735e-05
1772696_at	YDR086C	SSS1	1.07841	0.08617	1.11394	0.0215183	1.30843	1.85507e-05	1.2998	1.25407e-05
1769341_at	YER087C-B	SBH1	1.13959	0.0048712	1.28734	1.83047e-05	1.27199	3.71304e-05	1.08867	0.0822165
1771736_at	YDL095W	PMT1	1.56036	6.52049e-07	1.53749	1.30102e-06	1.42332	1.55839e-05	0.974893	0.729148
1772475_at	YDL093W	PMT5	1.24316	0.0508837	1.13057	0.302118	1.37536	0.00741703	0.920493	0.537747
1771778_at	YJR143C	PMT4	1.09024	0.303157	1.06798	0.482096	1.23299	0.0167683	1.08605	0.407794
1770374_at	YOR321W	PMT3	1.85075	9.34328e-06	1.64122	0.000113921	1.43064	0.00180427	1.02558	0.858696
1772412_at	YAL023C	PMT2	1.52862	1.79282e-06	1.7332	1.37529e-07	1.77895	3.41243e-07	1.41426	1.48671e-05
1771521_at	YOR099W	KTR1	1.45466	2.00667e-07	1.46807	2.06194e-07	0.987296	0.785279	1.02783	0.605943
1773370_at	YKL201C	MNN4	1.49065	0.000276943	1.36064	0.00278562	0.878444	0.15102	0.843749	0.105932
1774860_at	YPR183W	DPM1	1.27759	0.000196901	1.35291	3.34959e-05	1.43836	8.1733e-06	1.17911	0.00889513
1776993_at	YER001W	MNN1	1.18966	0.02598	1.29955	0.00229223	1.46152	0.000103194	1.04645	0.632229
1776994_at	YEL002C	WBP1	1.2601	3.89781e-05	1.1637	0.00205408	1.19886	0.000468132	1.12509	0.0187478
1770344_at	YMR149W	SWP1	1.29028	0.00011162	1.25344	0.000422651	1.21092	0.00162667	1.10883	0.0886079
1769504_at	YML019W	OST6	1.14496	0.107068	1.05334	0.593864	1.39327	0.000825571	0.986083	0.911828
1777628_at	YOR085W	OST3	1.23405	0.000337102	1.06854	0.20403	0.932955	0.153179	1.01549	0.819682
1779652_at	YOR103C	OST2	1.28615	0.000196901	1.27123	0.000380953	1.15309	0.0150505	1.02589	0.721168
1770480_at	YKR039W	GAP1	0.926162	0.613356	1.26602	0.122408	0.702779	0.0197299	1.03217	0.88131
1770551_at	YGL038C	OCH1	1.45082	7.97279e-06	1.30927	0.0002656	1.09449	0.127877	1.03271	0.667668
1773123_at	YBR243C	ALG7	1.34113	6.32694e-05	1.2618	0.000662925	1.19947	0.00421592	0.952699	0.48457
1773461_at	YML115C	VAN1	1.23474	0.00480757	1.08573	0.263903	1.16575	0.0306377	0.965789	0.690407
1773693_at	YBR199W	KTR4	1.24548	0.0027544	1.08103	0.272047	0.844827	0.0155533	0.991487	0.92993
1774224_at	YDR221W	GTB1	1.26279	0.00129427	1.02663	0.731059	1.23951	0.00277424	0.984744	0.866894
1779741_at	YKR061W	KTR2	1.73007	1.57742e-05	1.13281	0.210365	0.950136	0.600739	0.94257	0.613214
1780122_at	YOR067C	ALG8	1.15002	0.0999643	0.992596	0.948501	1.3826	0.0010982	0.970442	0.795002
1780209_at	YNL029C	KTR5	0.953521	0.513781	1.22826	0.00775641	0.980324	0.797584	1.09375	0.279742
1772362_at	YJR075W	HOC1	1.25966	0.000357772	1.0538	0.376218	1.09344	0.0991754	0.92039	0.189435
1770012_at	YCL043C	PDI1	1.59461	6.55526e-09	1.5857	1.32813e-08	1.15432	0.00158488	1.04658	0.327351
1772310_at	YLR207W	HRD3	1.30659	0.000132064	1.2134	0.00247945	1.08351	0.150997	1.02313	0.759043
1775633_at	YBR201W	DER1	1.80162	1.12491e-07	1.56389	3.00323e-06	1.15898	0.0250051	1.04391	0.585149
1776409_at	YMR022W	UBC7	1.0973	0.0280912	1.31643	5.12859e-06	1.06308	0.133024	0.949754	0.285959
1780226_at	YML029W	USA1	1.22825	0.00740013	1.17225	0.0362674	1.12324	0.103736	0.992189	0.942688
1775571_at	YOL013C	HRD1	1.60101	3.3461e-07	1.28036	0.0003362	1.08065	0.163167	1.00345	0.969882
1777543_at	YGL200C	EMP24	1.33254	0.000107563	1.2965	0.000343679	1.4939	8.07295e-06	1.11501	0.110368
1779576_at	YGR284C	ERV29	1.47159	6.56385e-06	1.39314	4.3384e-05	1.14057	0.0357016	1.22769	0.00410114
1779952_at	YPL085W	SEC16	1.02897	0.639305	1.07664	0.226227	1.29288	0.000273735	0.969394	0.66693
1779632_at	YGL137W	SEC27	1.01292	0.833819	1.00472	0.949966	1.36121	4.28455e-05	1.05763	0.396937
1774846_at	YIL076W	SEC28	1.19502	0.00694262	1.07489	0.273913	1.2251	0.00319908	0.952508	0.514917
1779835_at	YBL040C	ERD2	1.6394	0.00029315	1.29861	0.0306469	1.60397	0.000516567	1.07026	0.634186
1773173_at	YFR051C	RET2	1.01512	0.843633	1.08286	0.280625	1.29477	0.00121351	1.08855	0.294123
1774861_at	YPL010W	RET3	1.20476	0.0223186	1.18675	0.0398174	1.22897	0.0136377	1.05496	0.584753
1769721_at	YDR331W	GPI8	1.25631	9.23219e-05	1.06826	0.177886	0.929755	0.113759	0.899332	0.047422
1770035_at	YGL084C	GUP1	1.27042	0.000897167	1.08395	0.225387	1.06292	0.329753	0.9238	0.280463
1770315_at	YNR030W	ALG12	1.41021	0.000213578	1.16304	0.0607914	1.18006	0.0355283	0.942281	0.523484
1772617_at	YHR188C	GPI16	1.30296	9.71577e-06	1.22731	0.000171853	1.02296	0.61631	0.996543	0.957871
1773483_at	YBR004C	GPI18	1.25028	0.00727846	1.01799	0.861831	1.29496	0.00305891	0.96098	0.686431
1773989_at	YJL091C	GWT1	1.83258	1.86153e-06	1.63835	2.12606e-05	2.22744	3.65702e-07	1.36725	0.00186765
1774171_at	YLR459W	GAB1	1.28129	0.000294364	1.08679	0.166826	1.03947	0.509452	0.936342	0.327351
1775971_at	YLR088W	GAA1	1.30231	0.000480619	1.12307	0.086705	1.08163	0.217263	0.9791	0.810741
1780060_at	YDR434W	GPI17	1.47161	3.69616e-06	1.13906	0.0325134	1.18997	0.00561565	1.0168	0.83584
1770292_at	YOR016C	ERP4	1.10365	0.167254	1.00418	0.965817	1.23349	0.00712526	0.960762	0.657516
1770740_at	YIL044C	AGE2	0.995417	0.956134	0.931249	0.35605	1.23544	0.00615196	0.957313	0.621565
1771426_at	YNL049C	SFB2	1.13521	0.00894099	1.02257	0.678142	1.30476	2.86814e-05	1.06903	0.210777
1771566_at	YAR002C-A	ERP1	1.41246	0.000196532	1.43119	0.000178299	1.97755	5.53406e-07	1.19436	0.0436006
1771788_at	YAL007C	ERP2	1.43383	6.49144e-05	1.2782	0.002245	1.49789	3.36851e-05	1.21258	0.0187978
1772250_at	YML012W	ERV25	1.29419	0.000199402	1.31417	0.0001522	1.12593	0.0418682	1.13172	0.0587428
1772407_at	YNL044W	YIP3	1.29323	0.000115093	0.86653	0.0131416	1.17133	0.00657898	1.08371	0.196339
1773429_at	YDL137W	ARF2	1.27507	1.76645e-05	1.19561	0.000442366	1.02584	0.55801	1.00708	0.911224
1774348_at	YGR172C	YIP1	1.18243	0.0185644	1.13719	0.0750871	1.29827	0.00108651	1.07637	0.36188
1775269_at	YBR210W	ERV15	1.20744	0.0180101	0.968822	0.730303	0.814813	0.012005	0.910854	0.299954
1775459_at	YEL022W	GEA2	0.885318	0.0735138	0.92766	0.305489	1.34602	0.000324266	1.14846	0.0751173
1775704_at	YFL048C	EMP47	1.28349	0.000392655	0.986453	0.861631	0.920573	0.159013	0.912949	0.187172
1775853_at	YHR142W	CHS7	1.5902	7.10136e-05	1.18023	0.0867312	0.967567	0.738312	1.01031	0.94107
1776418_at	YDL192W	ARF1	1.03466	0.599047	1.05798	0.410229	1.31392	0.000315805	1.12875	0.089147
1777387_at	YHR098C	SFB3	1.11615	0.0181412	1.25647	8.38652e-05	1.24955	0.000107881	1.14832	0.00802642
1778656_at	YLR080W	EMP46	1.49947	8.80854e-05	1.23871	0.0149344	1.06463	0.45348	0.928919	0.457548
1774169_at	YMR307W	GAS1	1.26357	0.00867944	1.05937	0.550063	1.23953	0.0153262	1.17967	0.0861292
1769455_at	YLR286C	CTS1	1.3002	0.000235498	0.880496	0.041323	0.954558	0.438422	1.06081	0.403587
1769466_at	YDL049C	KNH1	1.10819	0.443766	0.659421	0.0044429	1.44173	0.00957992	1.04035	0.828905
1769519_at	YKL096W	CWP1	2.85483	6.61632e-09	2.03176	8.36743e-07	1.43443	0.000671207	1.25607	0.0276914
1769905_at	YJR151C	DAN4	1.57651	3.91787e-05	1.69414	1.12393e-05	1.43514	0.000430122	1.08749	0.410531
1769946_at	YKR042W	UTH1	1.16593	0.00140133	0.761316	7.52596e-06	0.960061	0.335455	1.03924	0.452423
1769962_at	YLR300W	EXG1	1.255	4.71009e-05	1.04384	0.36236	1.29314	2.45666e-05	1.6532	7.43739e-09
1769988_at	YNR067C	DSE4	0.931556	0.730306	1.0103	0.967474	0.597004	0.0101302	1.13889	0.574167
1770381_at	YGL089C	MF(ALPHA)2	1.06069	0.656988	1.00265	0.988131	1.0236	0.868446	1.33	0.046193
1770542_at	YJL158C	CIS3	1.33459	7.66802e-05	1.23558	0.00140917	1.13692	0.0307178	1.38677	2.14572e-05
1771305_at	YGR282C	BGL2	1.30176	0.0034161	1.08485	0.360468	1.11137	0.191754	1.04298	0.684228
1771344_at	YDR534C	FIT1	1.09306	0.399098	1.28059	0.025774	1.00838	0.945061	1.03583	0.802774
1771348_at	YLR040C	YLR040C	2.0145	4.6184e-05	1.03616	0.836665	1.39447	0.0172367	0.893599	0.483913
1771416_at	YOR389W	YOR389W	1.28082	0.00606841	1.25825	0.0113095	1.13283	0.132305	0.916322	0.378387
1771908_at	YNL160W	YGP1	3.33934	1.46258e-10	1.54552	2.04222e-05	1.09076	0.237746	0.4675	2.3305e-08
1772992_s_at	YPL278C	YPL278C	1.24713	0.00750074	1.30522	0.00236665	1.17685	0.0398173	0.985056	0.89673
1773162_at	YJL079C	PRY1	1.59828	1.62674e-05	0.952856	0.607238	1.29584	0.00377086	1.11245	0.258942
1773183_at	YIR019C	MUC1	0.781518	0.0114192	0.927981	0.470767	0.731998	0.0027566	0.598291	2.81182e-05
1773507_at	YOR214C	YOR214C	1.03238	0.687757	0.972933	0.760248	0.73081	0.000414611	0.936052	0.458808
1773580_at	YKL096W-A	CWP2	1.35974	9.93505e-06	1.37664	8.95617e-06	0.963924	0.474929	1.63904	3.83099e-08
1773819_at	YLR390W-A	CCW14	1.26251	0.000228308	1.05274	0.365712	1.03841	0.480206	1.01853	0.795336
1774852_at	YNL322C	KRE1	1.36638	5.25033e-06	1.20036	0.00112535	0.985856	0.787461	1.04301	0.470853
1774948_at	YGR037C	ACB1	1.16815	0.0133867	1.09086	0.168283	1.45054	1.58525e-05	1.16766	0.0254225
1775057_at	YPL187W	MF(ALPHA)1	1.0977	0.318789	0.673074	0.000431165	1.1171	0.229051	1.07676	0.512223
1775095_at	YCR089W	FIG2	1.09346	0.302599	0.982586	0.877886	0.674107	0.000226495	0.981368	0.88131
1775137_s_at	YPL277C	YPL277C	1.12507	0.190803	1.29636	0.00864707	1.12984	0.173467	0.950568	0.655492
1775332_at	YJL174W	KRE9	1.3297	6.44954e-06	1.07098	0.146463	0.96698	0.461186	0.975163	0.654625
1776117_at	YNL145W	MFA2	0.951578	0.474121	0.870266	0.0507733	1.29707	0.000990132	1.45108	3.04735e-05
1776218_at	YDR461W	MFA1	1.43387	7.6777e-06	0.9994	0.994905	1.69719	4.34017e-07	1.19022	0.00948796
1776583_at	YOR382W	FIT2	1.23819	0.336994	2.38548	0.00081653	0.816353	0.358491	1.09864	0.742172
1776793_at	YGR189C	CRH1	1.82172	2.6219e-08	1.34241	8.20211e-05	1.14469	0.0238349	0.957897	0.540418
1777033_at	YOR383C	FIT3	1.2383	0.0396604	2.25547	7.947e-07	0.982833	0.881439	1.07324	0.574172
1777669_at	YLR042C	YLR042C	4.00653	5.49453e-12	1.55287	3.258e-06	1.17784	0.0142644	0.922979	0.279742
1778408_at	YIL015W	BAR1	1.45459	0.0182466	1.07663	0.68111	1.4256	0.0252038	1.06218	0.766497
1778591_at	YNR044W	AGA1	1.52964	0.000179544	0.907569	0.337497	0.842286	0.0661025	1.04196	0.732256
1779506_at	YEL040W	UTR2	1.14331	0.398441	0.532741	0.000681276	2.40794	3.79805e-05	2.64683	7.28298e-06
1779888_at	YKR013W	PRY2	2.45527	2.58726e-09	1.44457	6.54658e-05	1.12608	0.0905671	1.09757	0.258422
1780177_at	YOL030W	GAS5	1.22949	0.00117604	1.06372	0.305879	1.02485	0.676938	1.00518	0.951331
1772229_at	YKL163W	PIR3	2.18016	1.54194e-08	2.18561	2.59472e-08	1.12763	0.0908434	0.916375	0.297621
1772361_at	YHR126C	ANS1	1.0421	0.657418	1.03039	0.779398	0.936448	0.458106	0.778608	0.0132507
1772556_at	YKL164C	PIR1	0.800904	0.00571837	1.21051	0.0163762	1.16142	0.0474923	1.08585	0.34799
1772874_at	YOR010C	TIR2	0.954907	0.609636	1.07549	0.447459	0.733252	0.00168189	0.981663	0.88316
1769659_at	YIR039C	YPS6	1.33	0.00065429	1.14851	0.0677241	1.11427	0.128374	0.888628	0.156652
1769731_at	YDR261C	EXG2	1.26074	0.00670089	1.12619	0.157263	1.07405	0.371822	1.05638	0.576628
1771489_at	YOL132W	GAS4	1.38774	0.00149632	1.08235	0.432617	1.25494	0.0172687	0.901383	0.333539
1771792_at	YLR120C	YPS1	2.05989	2.73359e-07	1.44627	0.000362068	1.33846	0.00238938	0.922408	0.428397
1772126_at	YBR040W	FIG1	1.25822	0.00597972	1.12793	0.14051	1.07149	0.374658	0.876159	0.138742
1773875_at	YDL024C	DIA3	1.86707	1.14362e-08	1.13211	0.0351427	1.09863	0.0905671	1.06703	0.321448
1774824_at	YLR194C	YLR194C	2.17144	1.48456e-06	1.67102	0.000136797	1.2697	0.028911	1.08695	0.516657
1776992_at	YGL032C	AGA2	1.10245	0.281871	0.928884	0.465649	1.40458	0.00121351	1.03373	0.785282
1779046_at	YJL171C	YJL171C	1.49697	6.7698e-06	1.18521	0.0135371	1.02145	0.759448	0.900618	0.157556
1769900_at	YBR128C	ATG14	1.00266	0.973384	1.0967	0.179644	0.781025	0.00112407	0.901888	0.172867
1773479_at	YLR423C	ATG17	1.11038	0.209709	1.15167	0.110333	1.2253	0.0203965	0.876321	0.17663
1773739_at	YHR195W	NVJ1	1.1614	0.00932229	1.22857	0.00112531	0.862254	0.0106174	0.926303	0.226168
1774444_at	YPL149W	ATG5	1.23988	0.0223501	1.1403	0.17177	1.0759	0.427808	1.04169	0.729643
1777737_at	YNL223W	ATG4	1.23248	0.0491432	1.13819	0.248265	0.898994	0.30879	0.88196	0.308016
1780220_at	YOL082W	ATG19	1.22129	0.00834693	1.13233	0.0981807	0.998665	0.9869	0.989056	0.917779
1769635_at	YMR184W	ADD37	1.97203	7.22633e-07	1.84668	3.05439e-06	2.22072	4.34017e-07	1.23237	0.0384742
1770362_s_at	YHR043C	DOG2	1.77053	2.6219e-08	1.72389	7.70801e-08	1.40642	1.58525e-05	0.976155	0.734319
1770575_at	YDR400W	URH1	1.39057	0.00011162	1.18465	0.0204152	1.53535	1.49706e-05	1.08337	0.319392
1773667_at	YHR043C	DOG2	1.51729	4.43276e-06	1.23556	0.00293447	0.984884	0.825684	0.828687	0.0106376
1776315_at	YDR411C	DFM1	1.60493	3.17789e-07	1.70434	1.12518e-07	1.33215	8.94104e-05	1.08263	0.226168
1777641_at	YLR104W	LCL2	1.80593	1.68677e-07	1.69207	8.28694e-07	1.93778	3.28766e-07	1.30733	0.000822459
1779927_at	YDR049W	VMS1	0.914169	0.524008	0.943718	0.72068	1.12893	0.374659	0.733904	0.0483057
1773859_at	YBR132C	AGP2	1.55471	5.91062e-06	1.04953	0.539347	0.932137	0.306349	0.962557	0.658539
1774289_at	YAL022C	FUN26	1.17022	0.0921675	1.16053	0.13019	1.22171	0.0368109	0.986639	0.924145
1779539_at	YLR083C	EMP70	1.06605	0.344673	0.947342	0.470488	1.31932	0.000526294	1.14632	0.0751479
1769320_at	YPR003C	YPR003C	1.0548	0.601605	1.05536	0.636686	1.05325	0.611173	0.798652	0.046193
1769344_at	YLR050C	YLR050C	1.23542	0.0215689	1.11479	0.253375	1.22506	0.0273882	1.06908	0.538677
1769395_at	YER026C	CHO1	1.06584	0.590038	0.646224	0.000976954	1.1632	0.177437	0.954357	0.75385
1769685_at	YDR518W	EUG1	2.09283	8.30208e-10	1.91981	7.54841e-09	1.75919	2.86089e-07	1.16957	0.0109586
1769833_at	YHL020C	OPI1	1.01328	0.847225	0.716977	4.93241e-05	0.964249	0.570395	1.0036	0.971472
1770364_at	YCR011C	ADP1	1.30416	0.000691066	1.28867	0.00118956	0.997438	0.97619	0.944748	0.48457
1770459_at	YNR075W	COS10	1.45715	0.00397011	1.04374	0.770292	1.07751	0.544281	0.854283	0.260042
1770536_at	YGL001C	ERG26	0.920468	0.311449	0.812831	0.0173721	1.04948	0.567694	0.938418	0.520931
1770808_at	YHR036W	BRL1	0.968306	0.659326	0.986616	0.882244	1.05934	0.401939	0.819063	0.0119357
1770890_at	YML008C	ERG6	0.863148	0.2778	0.782764	0.0860569	1.43105	0.0126735	1.09604	0.585105
1771108_at	YHR123W	EPT1	1.22032	0.030929	0.817068	0.0339614	1.51242	0.000216983	0.981353	0.886377
1771183_at	YMR202W	ERG2	1.06313	0.315798	0.914872	0.164795	1.15923	0.0198433	1.26209	0.00135882
1771190_at	YGR177C	ATF2	0.740738	6.32694e-05	0.993381	0.93175	1.22279	0.00243904	1.09196	0.197141
1771218_at	YDR349C	YPS7	1.26849	6.78515e-05	1.05602	0.278941	0.961887	0.411059	0.966713	0.555933
1771364_at	YHR140W	YHR140W	1.10827	0.345319	1.51949	0.000912867	0.924121	0.472055	0.879095	0.308255
1771499_at	YNL111C	CYB5	0.999473	0.996433	0.904633	0.310499	1.04931	0.614383	2.26508	1.00786e-07
1771509_at	YGL055W	OLE1	1.07524	0.389759	0.701932	0.000431165	0.862177	0.0752834	1.01522	0.903128
1771724_at	YAL053W	FLC2	1.49853	1.82902e-05	1.15261	0.0550408	0.883045	0.0778386	0.956978	0.616706
1771892_at	YDR519W	FPR2	1.69439	1.79282e-06	1.57927	1.04475e-05	2.00611	3.65702e-07	1.45913	6.57542e-05
1771929_at	YKR022C	NTR2	1.00836	0.88588	0.976833	0.692227	0.767329	6.6888e-05	0.910553	0.104989
1772001_at	YOR336W	KRE5	1.33872	0.00111594	1.1371	0.119761	1.15516	0.0670976	0.956771	0.652462
1772268_at	YPR091C	YPR091C	1.27896	0.000645145	1.06322	0.362855	0.846061	0.0113324	0.855708	0.0293735
1772654_at	YBL083C	YBL083C	1.1703	0.0370959	1.16548	0.0488575	1.3692	0.000420755	1.00666	0.953202
1772848_at	YAL028W	FRT2	1.28983	0.000733371	1.24283	0.00294816	0.770733	0.00071189	0.901571	0.170032
1772882_at	YNR016C	ACC1	0.873441	0.0256529	0.641397	1.37915e-06	0.982659	0.785964	0.929893	0.292712
1773097_at	YBR183W	YPC1	1.20097	0.0157292	1.31676	0.00111898	0.955102	0.538898	0.926096	0.370664
1773141_at	YOR002W	ALG6	1.3576	2.8755e-06	1.25051	9.6655e-05	1.10766	0.0264794	1.16074	0.00424162
1773198_at	YMR122W-A	YMR122W-A	1.3733	1.15223e-05	1.42059	5.3473e-06	1.09632	0.0816405	1.66846	4.19229e-08
1773853_at	YKL008C	LAC1	1.3504	1.13715e-05	1.26398	0.000182173	0.955512	0.363474	0.972848	0.660003
1774221_at	YNL125C	ESBP6	1.13539	0.066898	1.36844	0.000233904	0.770843	0.00112947	1.06985	0.410745
1774227_at	YFR042W	KEG1	1.58958	3.98218e-06	1.32179	0.000691597	1.36124	0.000287232	0.98521	0.88316
1774373_at	YNL130C	CPT1	1.14601	0.0279009	0.79842	0.00126175	0.989814	0.881439	1.07927	0.280579
1774605_at	YBR036C	CSG2	1.27785	2.84359e-05	1.17422	0.00163643	0.950543	0.249893	0.986309	0.821492
1775014_at	YML128C	MSC1	2.46933	9.65123e-10	1.82416	1.79816e-07	0.934175	0.300845	0.933479	0.378579
1775030_at	YHR110W	ERP5	1.15691	0.00670545	1.25452	0.000254754	1.073	0.154708	1.02902	0.649056
1775241_at	YFR041C	ERJ5	1.69582	7.83523e-06	1.50606	0.000141841	1.88279	3.82061e-06	1.0038	0.977304
1775298_at	YDL018C	ERP3	1.22265	0.0784499	1.28382	0.0378805	1.13173	0.273791	0.884436	0.360094
1775362_at	YMR040W	YET2	2.31325	3.35922e-06	2.17427	9.52006e-06	1.08146	0.538723	0.980476	0.915641
1775482_at	YHR007C	ERG11	1.14205	0.0206779	0.847735	0.00670271	1.06596	0.244879	1.27182	0.000406547
1775493_at	YMR065W	KAR5	1.10497	0.568807	1.07512	0.716339	0.628903	0.00988821	0.823023	0.323526
1775692_at	YDL019C	OSH2	0.991202	0.909666	1.22957	0.00474361	0.899682	0.106621	0.880982	0.094839
1775810_at	YNL194C	YNL194C	2.40314	2.02589e-10	2.05433	5.96029e-09	0.88365	0.0320857	0.983088	0.82604
1775846_at	YMR272C	SCS7	1.14951	0.00458039	1.39487	1.79442e-06	1.03279	0.483752	1.05001	0.35853
1775982_at	YHR045W	YHR045W	1.22139	0.00935781	1.07583	0.35605	1.3745	0.000326452	1.30953	0.00180265
1775990_at	YPL087W	YDC1	1.25283	0.00446078	1.19304	0.0229663	0.986255	0.866734	0.948955	0.557024
1776013_at	YKR014C	YPT52	0.985736	0.877006	1.04394	0.650227	0.766044	0.00334243	0.923345	0.411852
1776093_at	YDR304C	CPR5	1.19322	0.0373456	1.15634	0.0971026	1.25828	0.00985622	0.761724	0.00515516
1776154_at	YBR070C	ALG14	1.27544	0.00378665	1.50645	5.2549e-05	0.976335	0.774674	1.08601	0.360499
1776244_at	YOR245C	DGA1	1.26258	0.000100065	1.22246	0.000486812	0.941687	0.203401	0.985587	0.826616
1776384_at	YLL055W	YCT1	0.943365	0.497629	0.766022	0.00428673	0.941803	0.483752	0.957751	0.683929
1776825_at	YBR029C	CDS1	1.06413	0.42994	0.582998	3.258e-06	1.12184	0.133178	1.02678	0.801498
1776937_at	YOR311C	DGK1	1.23165	0.000660257	1.10712	0.0662624	1.01004	0.866816	0.986673	0.857083
1777030_at	YDR476C	YDR476C	1.31869	9.78279e-06	1.22065	0.000331992	1.01104	0.824644	1.05114	0.350913
1777112_at	YDR294C	DPL1	1.2525	4.15566e-05	1.13052	0.00809174	0.960796	0.346578	1.02774	0.604291
1777247_at	YIL049W	DFG10	1.28035	0.00133875	0.98158	0.832411	1.1077	0.128007	0.951227	0.545803
1777255_at	YDL193W	NUS1	1.71084	6.37369e-07	1.37323	0.000198633	1.26428	0.00237753	1.02431	0.795002
1777477_at	YCR034W	FEN1	1.08299	0.562621	0.908618	0.523743	1.39827	0.0158602	1.16018	0.341532
1777566_s_at	YLR155C	ASP3-1	1.14794	0.00245332	1.16568	0.00123839	1.22753	0.00010325	1.14346	0.00515516
1777756_at	YDL072C	YET3	1.42281	5.14594e-06	1.25214	0.000541386	1.02106	0.71904	0.846997	0.00863649
1777779_at	YPL200W	CSM4	1.04948	0.574283	1.40927	0.000525429	1.03358	0.707247	0.931336	0.476408
1777881_at	YIL023C	YKE4	1.43608	3.74313e-07	1.14901	0.00428673	0.976194	0.595916	0.915253	0.0767697
1778077_at	YJR015W	YJR015W	0.997947	0.979448	1.07151	0.357995	1.24147	0.00451473	0.920018	0.304137
1778344_at	YGL010W	YGL010W	1.10345	0.0880033	1.27492	0.000477851	0.868685	0.0194922	0.973584	0.718412
1778473_at	YMR134W	YMR134W	1.21006	0.0111766	1.23985	0.00618331	1.07712	0.29634	0.958907	0.638661
1778512_at	YBR162W-A	YSY6	1.22071	0.0271599	1.20122	0.0471181	1.17061	0.0735085	1.10144	0.35018
1778527_at	YBR287W	YBR287W	1.27585	0.000188342	1.23236	0.000884183	0.811524	0.000881533	0.954701	0.474634
1779057_at	YPL186C	UIP4	1.25099	0.00120636	1.50068	5.11625e-06	0.897172	0.0744734	0.897605	0.120754
1779198_at	YOL088C	MPD2	1.51373	1.48456e-06	1.3477	6.09669e-05	0.975925	0.684739	0.914488	0.174785
1779266_at	YDL204W	RTN2	1.16909	0.0944034	1.09811	0.357478	0.843234	0.0695658	0.488819	5.95976e-07
1779805_at	YLR350W	ORM2	1.65028	5.69651e-07	1.48983	8.97332e-06	1.10896	0.0990608	0.967607	0.679082
1779836_at	YGR060W	ERG25	1.09403	0.144885	0.965286	0.625577	1.19774	0.00715509	1.36383	8.96785e-05
1779924_at	YER053C-A	YER053C-A	0.92018	0.314938	1.07836	0.404277	0.840338	0.0394219	0.776189	0.00831587
1779961_at	YMR015C	ERG5	1.06086	0.446304	0.856479	0.0531015	1.0052	0.952678	1.4702	7.91568e-05
1780038_at	YKL065C	YET1	1.5008	3.88983e-07	1.2624	0.000169966	0.976697	0.645579	0.936343	0.253575
1780246_at	YPR028W	YOP1	1.19232	0.00191893	1.3793	8.67195e-06	1.14527	0.0116984	0.968228	0.607604
1771109_at	YHL028W	WSC4	0.818575	0.0468137	0.904665	0.35517	1.22565	0.0443384	0.980896	0.896915
1772350_at	YGR175C	ERG1	0.956744	0.459557	0.850294	0.0106432	0.935399	0.249624	1.31529	0.000185226
1772738_at	YHR176W	FMO1	0.934642	0.321491	0.913417	0.208177	0.883835	0.070113	0.774252	0.00154259
1772833_at	YIR033W	MGA2	1.2321	0.0129096	0.919098	0.331196	1.15314	0.0751381	0.947458	0.585833
1772910_at	YLL052C	AQY2	0.687503	0.000492872	0.564916	1.01492e-05	0.856979	0.0906217	0.876219	0.215592
1773848_at	YDR057W	YOS9	1.12964	0.0842616	1.08303	0.294117	1.06537	0.371797	0.93928	0.464016
1769333_at	YPL223C	GRE1	1.45635	0.00791205	2.85163	8.66877e-07	1.11932	0.398777	1.37659	0.0374904
1769518_x_at	YIL176C	PAU14	1.57483	0.00449349	1.15108	0.377888	0.64774	0.00650321	1.0682	0.728714
1770456_at	YDR001C	NTH1	1.2606	0.00065429	1.22794	0.00199942	0.829298	0.00384779	0.920535	0.223795
1770481_at	YNL307C	MCK1	0.889842	0.0302511	0.802303	0.000486977	0.968671	0.557723	0.970197	0.645785
1770515_x_at	YOL161C	PAU20	1.21601	0.0784499	1.2038	0.112382	1.25762	0.0427412	0.842014	0.18245
1771052_at	YDL222C	FMP45	2.50423	1.32375e-07	1.79423	2.23339e-05	1.24355	0.035347	0.868374	0.228541
1771215_at	YOL064C	MET22	0.887236	0.0188946	0.898458	0.0387843	1.43955	3.86599e-06	1.06343	0.285959
1771363_at	YGR213C	RTA1	1.64053	0.00185094	1.25011	0.134121	1.13838	0.360662	0.975699	0.907532
1771460_at	YOR049C	RSB1	1.12934	0.0399715	1.19542	0.00547461	0.832152	0.00428847	0.788881	0.000760701
1772338_at	YML070W	DAK1	1.04124	0.559225	1.00149	0.987357	0.99029	0.897415	0.772796	0.00121179
1772373_at	YLL039C	UBI4	1.59567	2.50422e-06	1.07697	0.307133	0.907006	0.141772	0.942311	0.46498
1772558_at	YBR067C	TIP1	1.89246	4.76766e-06	1.0662	0.566435	0.99716	0.981505	1.13438	0.270076
1772576_x_at	YAR020C	PAU7	1.29843	0.0058714	1.11312	0.253721	0.961379	0.670571	0.838831	0.0809085
1773765_at	YBR249C	ARO4	0.764616	0.0188946	0.762092	0.0207764	1.15213	0.192914	1.17687	0.202799
1774511_at	YDL243C	AAD4	0.979116	0.846827	0.756974	0.00944259	1.00405	0.974553	0.895584	0.344111
1774829_at	YIL011W	TIR3	0.615232	0.00547706	0.599774	0.00442667	1.20315	0.247683	0.786819	0.20182
1775666_at	YDL022W	GPD1	1.48351	4.01898e-05	1.14342	0.0859915	1.03769	0.631844	0.901391	0.228417
1776576_at	YKL093W	MBR1	1.31387	0.04601	1.51806	0.00519348	1.0143	0.929024	1.02534	0.901369
1776589_at	YLR332W	MID2	1.47443	0.000448511	1.09589	0.369104	1.11622	0.236497	0.94174	0.60677
1777311_at	YIL130W	ASG1	0.905522	0.0510801	0.846392	0.0031259	0.718798	9.53344e-06	0.98082	0.771768
1777561_at	YGR243W	FMP43	1.45145	1.68677e-07	1.26243	3.40603e-05	1.01642	0.714615	0.998907	0.986241
1777690_at	YIL101C	XBP1	1.52704	7.33662e-06	1.12388	0.1005	1.06728	0.334358	1.01725	0.857644
1777703_at	YNL328C	MDJ2	1.27595	0.016751	1.13566	0.220104	0.987468	0.911742	1.15744	0.197623
1777763_at	YMR173W	DDR48	1.98027	2.73323e-08	1.40741	7.06464e-05	1.06161	0.366453	0.775849	0.00130512
1777949_at	YOR043W	WHI2	0.878258	0.11305	0.97966	0.847503	0.781699	0.00602229	1.01394	0.910984
1778088_at	YLR046C	YLR046C	1.25853	0.0016409	1.19752	0.0101804	0.96597	0.606866	0.931437	0.351385
1778103_at	YGR234W	YHB1	0.791355	0.00645199	0.745599	0.00141727	0.993227	0.942107	0.879844	0.167533
1778121_s_at	YMR325W	PAU19	1.27616	0.0152288	1.37085	0.0033494	1.31588	0.00812057	0.958242	0.732256
1778227_at	YDL079C	MRK1	1.0408	0.557465	0.965773	0.648565	0.698431	4.72576e-05	0.775395	0.00120223
1778969_x_at	YEL049W	PAU2	1.43008	0.0313128	1.08719	0.660203	0.550537	0.00141116	1.0023	0.992309
1779035_at	YGR023W	MTL1	1.2981	0.00030879	1.20772	0.00479209	0.96014	0.512378	0.876528	0.0573617
1779142_x_at	YLL025W	PAU17	1.0431	0.668255	1.01595	0.896181	0.988684	0.915112	0.808865	0.0453166
1779275_at	YHR104W	GRE3	1.29313	0.00857804	1.10633	0.310148	1.28479	0.0107521	0.704215	0.00143673
1779410_at	YER185W	PUG1	1.34155	0.00439177	0.939643	0.566257	1.13131	0.186501	0.866135	0.190831
1779604_at	YGL148W	ARO2	0.88739	0.088468	0.797239	0.00379029	1.31358	0.000901529	1.03085	0.738283
1779643_at	YDR035W	ARO3	0.851759	0.0347884	0.797642	0.00579339	1.02935	0.714662	1.02745	0.785898
1779705_at	YNL168C	FMP41	0.936136	0.429216	0.952226	0.608854	1.28411	0.00536949	0.857341	0.102591
1779754_at	YFL014W	HSP12	2.72416	9.49996e-12	1.89075	5.8066e-09	1.01648	0.755901	0.963572	0.528881
1776309_at	YFR026C	ULI1	1.6173	1.15229e-06	1.86379	9.36438e-08	1.3576	0.000158788	1.22197	0.00746824
1771577_at	YBR015C	MNN2	1.29889	0.00030879	1.19686	0.00686563	1.19971	0.00586562	1.0176	0.836904
1772185_at	YNL051W	COG5	0.927619	0.685153	1.00582	0.982172	1.13469	0.470095	0.605055	0.0118602
1773165_at	YDR367W	KEI1	1.04933	0.634474	1.12352	0.253945	1.2849	0.0133346	0.898883	0.344755
1773539_at	YGL005C	COG7	0.990094	0.916351	0.837673	0.0370424	0.809047	0.0130762	0.902634	0.278606
1774864_at	YMR197C	VTI1	1.00932	0.892277	1.03436	0.626852	0.799269	0.00121351	0.917949	0.21798
1775701_at	YDR264C	AKR1	1.23106	0.000844116	1.1819	0.00514132	0.915685	0.100958	1.07399	0.258942
1775952_at	YPR159W	KRE6	1.32628	0.000206344	1.11638	0.0956043	1.09116	0.159013	0.966831	0.667668
1776967_at	YDR503C	LPP1	1.97297	1.10924e-06	1.6458	3.77911e-05	0.784053	0.0115264	0.989274	0.936466
1769580_at	YJL186W	MNN5	1.18265	0.0727607	1.27156	0.015949	1.00738	0.94542	0.923299	0.47836
1772347_at	YDR270W	CCC2	1.25367	0.0366504	1.27431	0.0310297	0.954284	0.675644	1.03114	0.835914
1772376_at	YPL051W	ARL3	0.997118	0.979562	0.925692	0.485151	0.715554	0.00264952	0.897905	0.353946
1772903_at	YOR034C	AKR2	1.11466	0.0886277	1.25246	0.00194923	0.935022	0.289334	1.03711	0.648912
1773218_at	YJL099W	CHS6	0.980335	0.813677	0.974467	0.783205	0.78302	0.00383696	1.05238	0.589882
1775555_at	YDR484W	VPS52	0.997295	0.983986	0.931177	0.593864	0.886555	0.296064	0.73644	0.0221231
1775808_at	YPR079W	MRL1	1.38248	0.000283685	1.35185	0.000651678	1.00528	0.950622	0.959255	0.655262
1779454_at	YJL094C	KHA1	1.35804	1.61985e-05	1.16683	0.00735056	0.754984	6.05961e-05	1.01547	0.83396

## Sheet: Aβ40 strain vs control strain
Genes with significantly different expression in protein secretory and metabolic processes (Aβ40 strain vs control strain)
Adjusted p-value < 0.05 and fold change < 0.81 or > 1.2 were used to determine significance.
ID	Systematic name	Standard name	Fold change in EX	Adjusted p-value in EX	Fold change in PD	Adjusted p-value in PD	Fold change in SP1	Adjusted p-value in SP1	Fold change in SP2	Adjusted p-value in SP2
1775263_at	YGL027C	CWH41	1.17774	0.135741	1.00351	0.98472	1.46186	0.000244786	0.990649	0.999983
1776709_at	YML130C	ERO1	1.61284	0.0066712	1.02703	0.904284	0.785012	0.0575965	0.973241	0.999983
1778199_at	YJL073W	JEM1	1.50838	6.7557e-05	0.96753	0.720402	1.09119	0.141715	0.999983	0.999983
1779214_at	YKL073W	LHS1	1.69649	6.16501e-06	0.971785	0.767713	1.18976	0.00818404	1.03298	0.999983
1775213_at	YJR131W	MNS1	1.11522	0.19564	0.966094	0.715463	1.49802	3.84243e-05	1.04108	0.999983
1774509_at	YMR214W	SCJ1	1.33181	0.00431725	1.13243	0.142439	1.10885	0.14369	1.0345	0.999983
1775939_at	YOL031C	SIL1	1.6839	0.000392423	0.99366	0.976511	1.64235	0.000112704	0.97197	0.999983
1770012_at	YCL043C	PDI1	1.24583	0.000155232	0.8929	0.00795359	0.950497	0.149285	0.996345	0.999983
1770202_at	YER103W	SSA4	1.17132	0.471942	0.899762	0.625709	0.538364	0.000606451	1.0453	0.999983
1769741_at	YDR119W	VBA4	1.07325	0.355126	1.25022	0.001062	1.10333	0.0678473	0.97769	0.999983
1769870_at	YLR299W	ECM38	1.1179	0.250172	1.01282	0.917569	1.37602	0.000287014	0.98798	0.999983
1770079_at	YNR061C	YNR061C	1.32308	0.00109716	0.958629	0.606774	1.21301	0.00265044	0.982557	0.999983
1770397_at	YDR262W	YDR262W	1.28125	0.000567576	0.961154	0.539975	0.813821	0.000397243	0.994392	0.999983
1770580_at	YCR010C	ADY2	1.05324	0.487835	0.50413	9.59664e-09	1.0099	0.858818	0.957559	0.999983
1771009_at	YHR113W	APE4	0.93672	0.471367	0.89777	0.143008	1.26388	0.00115068	1.01174	0.999983
1771188_at	YNL217W	YNL217W	1.2465	0.00380864	0.98064	0.822855	0.979107	0.70798	0.945131	0.999983
1771206_at	YKL165C	MCD4	1.69217	0.000103837	0.934242	0.543202	1.04392	0.606366	1.05579	0.999983
1771217_at	YDR452W	PPN1	1.26252	0.00033721	1.01167	0.868531	1.04214	0.317304	1.00578	0.999983
1771219_at	YFR019W	FAB1	1.24735	0.00558432	0.883461	0.0655745	1.00904	0.884383	1.0386	0.999983
1771498_at	YGL156W	AMS1	1.38502	0.000283569	0.58937	4.07416e-07	0.887908	0.0397936	1.02973	0.999983
1772499_at	YDL077C	VAM6	0.973348	0.818146	0.973472	0.820512	1.39385	0.000301792	1.03256	0.999983
1772718_at	YKL080W	VMA5	0.960884	0.586406	1.02363	0.756952	1.2341	0.000411938	0.908626	0.999983
1772755_at	YDL054C	MCH1	1.05539	0.437455	1.31916	5.28164e-05	0.863742	0.00472225	0.994126	0.999983
1772778_at	YBL078C	ATG8	1.27801	0.0177977	0.85891	0.0886472	0.706495	0.000294183	1.0768	0.999983
1773056_at	YOL019W	YOL019W	1.33384	0.00380864	1.093	0.310692	1.47528	7.57268e-05	1.03753	0.999983
1773059_at	YGL124C	MON1	1.04151	0.756327	0.911765	0.378033	1.41447	0.000486216	1.0585	0.999983
1773106_at	YMR077C	VPS20	1.02196	0.87941	0.98735	0.932661	0.698712	0.000444307	1.04611	0.999983
1773225_at	YOR292C	YOR292C	1.25022	0.0407676	1.01452	0.920248	1.05711	0.498296	0.870759	0.999983
1774117_at	YOL092W	YOL092W	1.10231	0.174485	1.31948	0.000126997	1.0801	0.138837	1.01308	0.999983
1774150_at	YLR386W	VAC14	0.994844	0.979358	0.909856	0.472247	1.21415	0.0511061	1.01656	0.999983
1774172_at	YNL006W	LST8	0.926444	0.254453	0.912659	0.108906	0.758002	6.31196e-05	0.996044	0.999983
1774729_at	YBR241C	YBR241C	1.26425	0.00348331	0.875512	0.0445398	0.7955	0.000678519	1.00958	0.999983
1775386_at	YML116W	ATR1	1.03774	0.564104	1.96026	2.40184e-09	0.866544	0.00256053	0.990742	0.999983
1776234_at	YDR284C	DPP1	1.17448	0.363822	1.00344	0.992116	1.58056	0.00136077	0.889466	0.999983
1776422_at	YCL038C	ATG22	1.23473	0.00219995	0.915371	0.116031	0.903841	0.036676	1.004	0.999983
1776634_at	YBR161W	CSH1	1.24933	0.0458863	0.954072	0.714053	1.07043	0.413297	0.913801	0.999983
1776842_at	YHR132C	ECM14	1.13834	0.226181	1.09117	0.378741	1.39528	0.000436227	1.00472	0.999983
1776860_at	YDL010W	GRX6	1.32162	0.00201227	0.972415	0.775826	0.969298	0.624213	0.979705	0.999983
1776883_at	YNL305C	BXI1	1.23734	0.00473306	0.956394	0.544676	1.0023	0.970702	1.00178	0.999983
1776912_at	YPL162C	YPL162C	1.08808	0.485135	0.895299	0.277138	1.23758	0.0136438	0.958195	0.999983
1776930_at	YNL115C	YNL115C	1.38145	0.000407618	0.816506	0.00507424	0.880789	0.0358661	1.01244	0.999983
1777616_at	YML018C	YML018C	1.1322	0.500322	1.07051	0.721617	0.762064	0.0322743	0.965825	0.999983
1777618_at	YDL180W	YDL180W	1.04132	0.749003	1.04463	0.717986	1.25938	0.0064241	0.998615	0.999983
1777758_at	YBR290W	BSD2	1.17978	0.0146127	1.03681	0.60807	0.798319	0.000303599	0.98763	0.999983
1778109_at	YMR297W	PRC1	1.19979	0.00851995	0.735342	3.11636e-05	0.968788	0.529188	0.980993	0.999983
1778332_at	YOR320C	GNT1	1.14073	0.17224	1.01626	0.89538	1.27885	0.0020214	0.986484	0.999983
1778704_at	YML121W	GTR1	0.955471	0.583052	0.987551	0.89538	0.80128	0.000703126	1.01174	0.999983
1778859_at	YDR080W	VPS41	1.03412	0.832779	0.959398	0.790549	1.27313	0.0168168	0.926538	0.999983
1778951_at	YOL078W	AVO1	0.907763	0.386267	0.966904	0.786102	0.774534	0.00298008	1.02186	0.999983
1779079_at	YJL059W	YHC3	1.10078	0.158748	1.03722	0.60807	0.783644	0.000185754	0.981444	0.999983
1779253_at	YOR087W	YVC1	1.11419	0.584253	0.916799	0.648354	1.79013	0.000347703	0.957515	0.999983
1771341_at	YOL154W	ZPS1	0.999437	0.997634	0.629811	2.1075e-05	0.780583	0.00227335	1.05037	0.999983
1771627_at	YGR295C	COS6	1.31746	0.0261817	1.06864	0.614532	0.930663	0.435554	0.971154	0.999983
1772057_s_at	YDL248W	COS7	1.27019	0.00168307	0.998409	0.990632	1.19308	0.00235991	0.897494	0.999983
1772448_at	YPL221W	FLC1	1.43466	0.000103837	1.077	0.280618	0.964342	0.516862	0.978949	0.999983
1772888_at	YLL048C	YBT1	1.11644	0.0863632	1.28048	0.000149838	1.01096	0.832314	0.977898	0.999983
1773977_at	YNR028W	CPR8	1.24397	0.0495022	1.02226	0.87684	1.66819	4.72833e-05	0.921097	0.999983
1774346_at	YGR254W	ENO1	0.994421	0.928876	0.584035	2.40184e-09	0.988576	0.751046	0.901356	0.484517
1774354_at	YOL052C-A	DDR2	1.5518	9.89566e-07	0.736418	1.03624e-05	0.942215	0.171282	1.04344	0.999983
1774617_at	YKL077W	YKL077W	1.1314	0.125232	1.02465	0.797948	1.22461	0.00235991	1.00488	0.999983
1775486_s_at	YML132W	COS3	1.24204	0.0100804	1.08547	0.276681	1.20695	0.00464063	0.925115	0.999983
1775759_at	YBR206W	YBR206W	1.18039	0.0133928	1.02627	0.731709	1.30585	8.17739e-05	0.967328	0.999983
1777449_at	YIR014W	YIR014W	1.28986	0.0382493	1.00881	0.962884	1.03649	0.708993	0.957134	0.999983
1777650_at	YMR243C	ZRC1	1.08161	0.195733	1.27653	8.3943e-05	0.952844	0.270214	0.985134	0.999983
1778748_at	YOR316C	COT1	1.16289	0.229164	1.07211	0.58477	0.642574	0.00018361	0.995378	0.999983
1779159_at	YOR288C	MPD1	1.76552	3.62032e-05	1.02976	0.817431	1.44269	0.000251117	1.11632	0.999983
1779503_s_at	YGR295C	COS6	1.2603	0.000888824	1.02323	0.752486	1.00872	0.863606	0.990207	0.999983
1779663_at	YHR174W	ENO2	1.02262	0.811579	0.492783	2.53383e-08	0.970263	0.611719	0.770559	0.0686572
1780056_at	YBR014C	GRX7	1.23754	0.0432245	0.99876	0.995759	1.75771	2.68185e-05	0.932059	0.999983
1776472_at	YML055W	SPC2	1.16166	0.238492	1.14645	0.220752	1.81207	4.27535e-05	0.984762	0.999983
1776180_at	YKL154W	SRP102	1.15241	0.245859	1.05582	0.679266	0.797364	0.0140703	0.907246	0.999983
1777504_at	YJL034W	KAR2	1.4085	0.00624313	0.831043	0.080264	0.736238	0.00235991	0.958302	0.999983
1776003_at	YOR254C	SEC63	1.22376	0.0146212	1.02922	0.761842	0.987815	0.852298	0.932397	0.999983
1778696_at	YIR022W	SEC11	1.25187	0.00207104	1.01164	0.894768	1.08895	0.088637	1.00715	0.999983
1770374_at	YOR321W	PMT3	1.40257	0.00695372	1.00302	0.989063	1.2198	0.0313244	0.993682	0.999983
1771521_at	YOR099W	KTR1	1.23083	0.000441148	1.10449	0.0282091	0.869108	0.00149538	0.970613	0.999983
1771736_at	YDL095W	PMT1	1.38019	0.000125492	1.05067	0.466893	1.21381	0.00109008	0.974466	0.999983
1771778_at	YJR143C	PMT4	1.14759	0.179081	1.25109	0.0120255	1.39328	0.000364771	0.980727	0.999983
1772412_at	YAL023C	PMT2	1.27936	0.00160446	1.09093	0.171712	1.22152	0.00117128	0.968241	0.999983
1772475_at	YDL093W	PMT5	1.23259	0.117996	0.972884	0.868546	1.40917	0.00211683	0.986298	0.999983
1772830_at	YGR199W	PMT6	1.17144	0.396113	0.940365	0.761209	1.7061	0.000591181	0.955135	0.999983
1773370_at	YKL201C	MNN4	1.32679	0.0123164	0.99627	0.983028	0.724034	0.000861349	0.99171	0.999983
1774860_at	YPR183W	DPM1	1.0497	0.50068	1.27095	0.00023342	1.25295	0.000262055	0.907658	0.999983
1777885_at	YNR059W	MNT4	1.26877	0.00642582	1.09042	0.260828	0.984203	0.813533	0.995347	0.999983
1769504_at	YML019W	OST6	1.16167	0.145023	1.04536	0.699335	1.60124	4.6433e-05	0.956897	0.999983
1779652_at	YOR103C	OST2	1.24221	0.00251255	0.975551	0.750225	0.982449	0.735794	1.05327	0.999983
1769684_at	YBR110W	ALG1	1.17373	0.0439282	0.976202	0.800265	1.24869	0.00123809	0.953552	0.999983
1770551_at	YGL038C	OCH1	1.25092	0.00348331	1.0271	0.749398	1.0351	0.524715	0.988914	0.999983
1772248_at	YGL225W	VRG4	1.17656	0.188612	1.04322	0.766791	0.75699	0.00471926	0.996512	0.999983
1773123_at	YBR243C	ALG7	1.24061	0.00348331	1.04478	0.536998	1.25708	0.00036224	0.997731	0.999983
1773176_at	YGR227W	DIE2	1.10815	0.371278	0.963697	0.769902	1.23479	0.0123459	0.946708	0.999983
1773461_at	YML115C	VAN1	1.23077	0.0141095	1.05668	0.511451	1.20599	0.00522282	0.967916	0.999983
1773693_at	YBR199W	KTR4	1.1976	0.0248676	1.1549	0.0392239	0.813307	0.00208412	1.04963	0.999983
1774224_at	YDR221W	GTB1	1.19314	0.0230184	0.965628	0.684315	1.29116	0.000351074	1.05453	0.999983
1776227_at	YPL053C	KTR6	1.26034	0.000863574	0.923614	0.150969	1.05909	0.211614	1.046	0.999983
1779741_at	YKR061W	KTR2	1.45247	0.00222502	1.12207	0.26826	0.840101	0.0419486	0.988186	0.999983
1772362_at	YJR075W	HOC1	1.24424	0.00210408	0.977511	0.767713	0.904841	0.0437071	1.00582	0.999983
1780243_at	YNL238W	KEX2	1.14247	0.0541597	1.04042	0.58477	0.760718	0.000101851	0.997821	0.999983
1769570_at	YDR245W	MNN10	1.23085	0.0027749	1.17376	0.00628345	0.870998	0.0077416	1.0454	0.999983
1772809_at	YIL030C	SSM4	1.09312	0.091667	0.976591	0.688153	0.783925	4.6433e-05	0.966623	0.999983
1777186_at	YBR170C	NPL4	0.939039	0.536598	0.92125	0.337927	1.26841	0.00194709	1.01413	0.999983
1772310_at	YLR207W	HRD3	1.23595	0.00348331	0.998631	0.992471	1.04089	0.43032	1.05025	0.999983
1775633_at	YBR201W	DER1	1.32909	0.000859837	1.09409	0.191636	0.993357	0.914054	1.04595	0.999983
1776478_at	YKL210W	UBA1	0.992409	0.925936	0.811253	0.000376967	1.02319	0.61778	0.933504	0.999983
1775571_at	YOL013C	HRD1	1.28814	0.000842407	0.980815	0.812747	0.927352	0.132709	0.992199	0.999983
1772373_at	YLL039C	UBI4	1.24907	0.00795836	0.765807	0.000614516	0.827956	0.00422923	1.00802	0.999983
1777543_at	YGL200C	EMP24	1.19934	0.0132367	1.03198	0.696684	1.47088	2.60727e-05	0.944549	0.999983
1779576_at	YGR284C	ERV29	1.27963	0.00201227	0.876823	0.0409801	0.807801	0.000915531	1.04322	0.999983
1771120_at	YPR181C	SEC23	0.912956	0.183056	0.963086	0.594823	0.79381	0.000274245	1.00153	0.999983
1778822_at	YCR067C	SED4	1.07946	0.465993	0.95509	0.666113	1.37697	0.000357018	0.894487	0.999983
1774837_at	YDR246W	TRS23	0.925734	0.482108	1.04687	0.682863	1.34303	0.000836593	1.02072	0.999983
1769562_at	YDR472W	TRS31	1.07157	0.384058	1.11799	0.0860706	0.765041	0.000188868	0.998742	0.999983
1771139_at	YIL004C	BET1	1.07842	0.454761	0.920831	0.34926	1.43978	0.000107195	1.02615	0.999983
1779632_at	YGL137W	SEC27	0.954436	0.534278	0.951233	0.44661	1.40092	3.55841e-05	0.935029	0.999983
1774846_at	YIL076W	SEC28	1.0936	0.244804	0.943763	0.421984	1.33898	0.000105994	0.967456	0.999983
1779835_at	YBL040C	ERD2	1.5838	0.0020295	1.02061	0.910226	1.35819	0.00567084	1.0089	0.999983
1771795_at	YDL145C	COP1	0.941818	0.591571	0.958948	0.710361	1.26957	0.00330765	0.888742	0.999983
1769721_at	YDR331W	GPI8	1.24531	0.000567576	1.06341	0.226614	0.872019	0.00304884	0.989764	0.999983
1770035_at	YGL084C	GUP1	1.2613	0.0037703	0.955798	0.561634	1.11317	0.0583272	0.993136	0.999983
1770315_at	YNR030W	ALG12	1.26836	0.0120775	1.03522	0.746664	1.0383	0.592788	0.934771	0.999983
1772952_at	YJR013W	GPI14	1.1829	0.0644287	0.984955	0.896602	1.24128	0.00368389	0.985697	0.999983
1773989_at	YJL091C	GWT1	1.44267	0.00117559	0.910388	0.325383	1.53962	6.69341e-05	0.959716	0.999983
1774171_at	YLR459W	GAB1	1.23421	0.00381108	1.02004	0.811501	1.06294	0.228846	0.940364	0.999983
1775971_at	YLR088W	GAA1	1.28407	0.00253313	0.978162	0.812747	0.988417	0.852674	0.941759	0.999983
1780060_at	YDR434W	GPI17	1.31118	0.000573639	1.00797	0.931763	1.10965	0.0463735	1.02028	0.999983
1770292_at	YOR016C	ERP4	1.12751	0.174489	1.02361	0.826245	1.41605	9.19051e-05	0.987161	0.999983
1770436_at	YML067C	ERV41	1.26138	0.0038361	1.02782	0.756553	1.2022	0.00328817	1.0277	0.999983
1771566_at	YAR002C-A	ERP1	1.2871	0.0079484	1.04739	0.643881	1.65782	2.60727e-05	0.974907	0.999983
1771567_at	YDR524C	AGE1	0.999809	0.999177	1.04474	0.654817	0.776311	0.00112898	1.00244	0.999983
1771788_at	YAL007C	ERP2	1.25716	0.00935033	1.10288	0.203497	1.31633	0.00042629	0.999141	0.999983
1773673_at	YPR176C	BET2	0.986145	0.891145	0.959689	0.629128	1.26887	0.00069921	0.984277	0.999983
1774348_at	YGR172C	YIP1	1.16546	0.064098	1.11622	0.131829	1.40917	7.39094e-05	0.989043	0.999983
1775024_at	YJL031C	BET4	1.10084	0.347399	0.960526	0.715713	1.28686	0.00197312	1.0396	0.999983
1775269_at	YBR210W	ERV15	1.19877	0.0490039	0.958189	0.678031	0.653846	4.72666e-05	0.980177	0.999983
1775704_at	YFL048C	EMP47	1.27704	0.00179058	0.963047	0.625246	0.888126	0.0302301	1.0049	0.999983
1775853_at	YHR142W	CHS7	1.39887	0.00399517	1.18155	0.086143	0.655372	0.000132233	1.18096	0.999983
1776695_at	YER074W-A	YOS1	1.24531	0.00611312	1.02872	0.751967	0.955282	0.425098	1.05899	0.999983
1777611_at	YGL002W	ERP6	1.22879	0.0228462	1.09456	0.272717	0.962935	0.579269	1.04877	0.999983
1778656_at	YLR080W	EMP46	1.27849	0.0146127	1.00441	0.979652	1.03189	0.684151	1.01759	0.999983
1778664_at	YER157W	COG3	0.955664	0.771427	0.939549	0.658811	1.45875	0.000857576	1.01174	0.999983
1779329_at	YDR517W	GRH1	0.928691	0.360631	1.1132	0.109176	1.31361	0.000201172	0.9838	0.999983
1774169_at	YMR307W	GAS1	1.20469	0.0663518	1.02234	0.863776	1.65901	3.60311e-05	0.897714	0.999983
1769455_at	YLR286C	CTS1	1.3249	0.000543248	1.00608	0.9529	0.960886	0.453336	0.916998	0.999983
1769466_at	YDL049C	KNH1	1.13754	0.454914	0.480773	2.99122e-05	1.95118	6.89253e-05	1.0408	0.999983
1769519_at	YKL096W	CWP1	2.23318	9.89566e-07	0.741305	0.0026443	1.63146	5.11466e-05	1.11816	0.999983
1769988_at	YNR067C	DSE4	1.09159	0.746693	1.15169	0.541342	0.501618	0.000641823	1.0518	0.999983
1770542_at	YJL158C	CIS3	1.17482	0.0215678	0.971322	0.71447	1.38594	4.28053e-05	0.916176	0.999983
1771305_at	YGR282C	BGL2	1.20138	0.0636683	0.928271	0.440855	1.34896	0.000671704	1.07653	0.999983
1771348_at	YLR040C	YLR040C	1.62883	0.00396007	1.16757	0.298615	1.62172	0.000708207	0.969907	0.999983
1771416_at	YOR389W	YOR389W	1.24502	0.0303742	0.850058	0.0670368	1.3059	0.00180991	1.0026	0.999983
1771908_at	YNL160W	YGP1	1.98848	8.60471e-07	0.889212	0.138723	0.96284	0.578343	0.841304	0.754411
1772992_s_at	YPL278C	YPL278C	1.17808	0.0784202	0.869858	0.087769	1.31107	0.000915531	1.01325	0.999983
1773162_at	YJL079C	PRY1	1.10325	0.338137	0.971745	0.806936	1.40151	0.000254021	0.949971	0.999983
1773507_at	YOR214C	YOR214C	1.04324	0.682361	0.989181	0.927456	0.695275	7.91102e-05	0.968968	0.999983
1773766_at	YMR215W	GAS3	1.20356	0.0847468	1.11314	0.277742	1.42134	0.000374807	1.04827	0.999983
1773819_at	YLR390W-A	CCW14	1.12722	0.058062	1.11047	0.0579965	1.22568	0.00042329	0.99131	0.999983
1774263_at	YNL327W	EGT2	1.08862	0.405111	1.24626	0.00916354	0.950012	0.469334	0.877291	0.999983
1774852_at	YNL322C	KRE1	1.22685	0.0013846	1.02529	0.705533	1.01412	0.760308	1.02027	0.999983
1774948_at	YGR037C	ACB1	1.03855	0.649985	0.775885	0.000349642	1.42429	3.84243e-05	1.00225	0.999983
1775057_at	YPL187W	MF(ALPHA)1	1.04305	0.754916	0.740067	0.00341713	1.00244	0.980097	1.0236	0.999983
1775095_at	YCR089W	FIG2	1.00763	0.957081	1.27765	0.00832189	0.667325	0.000113018	1.03581	0.999983
1775137_s_at	YPL277C	YPL277C	1.07819	0.539705	0.891534	0.250613	1.31092	0.00280359	0.975815	0.999983
1776117_at	YNL145W	MFA2	0.978601	0.828174	0.905222	0.172102	1.26754	0.000910998	1.04733	0.999983
1776218_at	YDR461W	MFA1	1.15122	0.0429557	1.20834	0.00309524	1.51967	2.09364e-05	0.981056	0.999983
1776793_at	YGR189C	CRH1	1.49483	1.66996e-05	1.14777	0.0239513	1.27968	0.000217312	1.12346	0.971225
1777033_at	YOR383C	FIT3	0.943859	0.687691	1.72013	4.57123e-05	1.00724	0.943254	0.948575	0.999983
1777669_at	YLR042C	YLR042C	2.44875	6.20439e-09	1.55816	3.0755e-06	1.09004	0.125674	0.878899	0.971225
1778408_at	YIL015W	BAR1	1.30549	0.153498	1.21036	0.257199	1.53211	0.00440145	1.0434	0.999983
1778591_at	YNR044W	AGA1	1.1664	0.177131	1.09841	0.380609	0.701071	0.000478434	1.00695	0.999983
1778914_at	YJL160C	YJL160C	1.01232	0.939058	1.01428	0.929688	1.46461	0.000447367	0.991693	0.999983
1779441_at	YJL078C	PRY3	1.13641	0.180404	1.09646	0.288875	0.748888	0.000594903	0.98311	0.999983
1779888_at	YKR013W	PRY2	1.67504	1.05129e-05	1.05727	0.517416	1.23837	0.00246711	0.973246	0.999983
1779965_at	YHR143W	DSE2	1.33718	0.075355	1.04764	0.812747	0.744397	0.0197015	0.88968	0.999983
1772229_at	YKL163W	PIR3	1.59766	3.37474e-05	1.37054	0.000239307	1.09327	0.160156	1.32744	0.0686572
1772556_at	YKL164C	PIR1	0.887921	0.193711	1.41953	0.000134577	1.33647	0.000415456	0.92874	0.999983
1772874_at	YOR010C	TIR2	0.947822	0.655127	1.08792	0.398577	0.707884	0.000349986	0.992536	0.999983
1774842_at	YJL159W	HSP150	1.03142	0.673955	1.31441	5.45545e-05	1.21358	0.000632374	1.1596	0.415398
1769659_at	YIR039C	YPS6	1.17068	0.0697775	0.84589	0.0279051	1.27751	0.00113215	0.987384	0.999983
1771792_at	YLR120C	YPS1	1.52683	0.000367931	1.16801	0.0839756	1.40158	0.000363509	0.950619	0.999983
1773875_at	YDL024C	DIA3	1.29306	0.000666382	1.03699	0.611319	1.02506	0.631274	1.06621	0.999983
1774824_at	YLR194C	YLR194C	1.62973	0.000666382	1.84105	2.07029e-05	1.38649	0.00225178	1.05258	0.999983
1776992_at	YGL032C	AGA2	1.00642	0.966962	1.17909	0.0852247	1.59392	6.31196e-05	0.916488	0.999983
1779046_at	YJL171C	YJL171C	1.3947	0.000260697	1.27924	0.000810587	0.940014	0.276586	0.96229	0.999983
1769604_at	YDL149W	ATG9	1.11946	0.0925249	0.847579	0.00615737	0.804354	0.00040122	0.986599	0.999983
1769900_at	YBR128C	ATG14	0.993116	0.948255	1.00317	0.980888	0.78969	0.000715083	1.08198	0.999983
1771040_at	YLR189C	ATG26	0.982723	0.819791	0.964286	0.585083	0.809999	0.000357018	1.01558	0.999983
1773479_at	YLR423C	ATG17	1.43546	0.00121737	0.8851	0.178606	1.21255	0.0147577	1.03099	0.999983
1774983_at	YOL083W	ATG34	1.05107	0.650679	0.829705	0.0258458	0.81654	0.00770623	1.10124	0.999983
1776041_at	YGL180W	ATG1	1.00178	0.984549	1.37093	1.25654e-05	0.804939	0.000250312	0.983123	0.999983
1769635_at	YMR184W	ADD37	1.3796	0.00380864	0.95984	0.736758	1.24248	0.0091924	1.04607	0.999983
1770362_s_at	YHR043C	DOG2	1.27982	0.000842407	1.3431	4.11025e-05	1.02076	0.691054	0.951954	0.999983
1770575_at	YDR400W	URH1	1.10838	0.227133	1.12719	0.0987293	1.24662	0.00167922	1.05806	0.999983
1772603_at	YMR067C	UBX4	0.983228	0.884008	0.95053	0.595601	0.798844	0.00280746	1.02286	0.999983
1773667_at	YHR043C	DOG2	1.24961	0.0051665	1.1235	0.0818352	0.911658	0.101909	0.935141	0.999983
1775968_at	YNL064C	YDJ1	0.900848	0.676971	0.867604	0.517156	0.485903	0.00033637	1.01905	0.999983
1776315_at	YDR411C	DFM1	1.31725	0.000407618	1.01185	0.894142	1.11859	0.0307073	0.985421	0.999983
1776777_at	YMR276W	DSK2	0.920199	0.261111	0.891145	0.0670515	0.808072	0.00077974	1.02773	0.999983
1777641_at	YLR104W	LCL2	1.42721	0.000198434	1.06612	0.405755	1.45336	4.49835e-05	1.02684	0.999983
1773321_at	YFL041W	FET5	1.14552	0.126596	0.906216	0.219297	1.31144	0.000610109	1.0279	0.999983
1773749_at	YDR456W	NHX1	1.10005	0.156329	1.02296	0.771184	0.810547	0.0004829	1.03103	0.999983
1773859_at	YBR132C	AGP2	1.25571	0.00801003	0.766099	0.000779294	1.16279	0.0189947	0.933548	0.999983
1774289_at	YAL022C	FUN26	1.14013	0.259963	1.14637	0.175514	1.36535	0.00129957	0.993018	0.999983
1775781_at	YOL119C	MCH4	1.10024	0.0937088	1.6454	3.40702e-08	0.898777	0.015976	0.987151	0.999983
1769344_at	YLR050C	YLR050C	1.21173	0.0729358	0.849932	0.0843898	1.2879	0.00392745	0.977762	0.999983
1769356_at	YDR056C	YDR056C	1.20054	0.016999	1.0032	0.980185	1.25555	0.000696932	0.975883	0.999983
1769395_at	YER026C	CHO1	1.0931	0.562789	0.514271	1.80767e-05	1.83381	5.40661e-05	1.00626	0.999983
1769428_at	YOR175C	ALE1	1.2646	0.00596285	0.948225	0.524209	1.06806	0.276914	0.998689	0.999983
1769685_at	YDR518W	EUG1	1.53263	3.63705e-06	1.1873	0.00336101	1.2607	0.000185754	0.996964	0.999983
1769833_at	YHL020C	OPI1	1.02435	0.789019	0.753183	0.000170928	1.10896	0.0638517	1.0294	0.999983
1770536_at	YGL001C	ERG26	0.929406	0.500322	0.841288	0.0445398	1.24546	0.00559535	0.92806	0.999983
1770890_at	YML008C	ERG6	0.93018	0.707579	0.692025	0.0111385	2.11832	4.72666e-05	0.883428	0.999983
1771108_at	YHR123W	EPT1	1.24466	0.0431977	0.790118	0.0141411	1.12997	0.12733	0.939515	0.999983
1771183_at	YMR202W	ERG2	1.06229	0.447219	0.916589	0.186072	1.23365	0.00101354	0.952577	0.999983
1771287_at	YGL012W	ERG4	1.14286	0.231535	1.07642	0.499943	1.59079	6.28148e-05	0.894806	0.999983
1771364_at	YHR140W	YHR140W	1.15968	0.271639	0.870371	0.240487	0.693261	0.00114069	0.981132	0.999983
1771499_at	YNL111C	CYB5	1.00911	0.951176	0.612923	4.3246e-05	0.931263	0.38307	0.993023	0.999983
1771509_at	YGL055W	OLE1	1.04838	0.686285	0.741485	0.00146098	1.0889	0.249389	0.998569	0.999983
1771724_at	YAL053W	FLC2	1.43085	0.000301981	1.11673	0.141998	0.858066	0.0196984	1.01877	0.999983
1771892_at	YDR519W	FPR2	1.34845	0.00193787	0.865072	0.0620315	1.35186	0.000294741	0.985033	0.999983
1771929_at	YKR022C	NTR2	1.01742	0.812755	0.935374	0.224823	0.778583	7.57268e-05	1.00378	0.999983
1772001_at	YOR336W	KRE5	1.25227	0.0186283	0.94078	0.524513	1.20061	0.0134644	0.9784	0.999983
1772268_at	YPR091C	YPR091C	1.22919	0.00762463	0.941936	0.405755	0.872358	0.0183788	0.993098	0.999983
1772470_at	YGL065C	ALG2	1.11122	0.437104	1.09519	0.462715	1.37044	0.00246526	0.967368	0.999983
1772611_at	YLR404W	FLD1	1.14708	0.46551	0.990364	0.972978	1.4114	0.0115191	1.08418	0.999983
1772654_at	YBL083C	YBL083C	1.12512	0.19486	1.02103	0.85257	1.50022	5.02757e-05	0.936678	0.999983
1772694_at	YKR067W	GPT2	1.18681	0.0314017	0.794459	0.00186947	0.989403	0.868431	0.964299	0.999983
1772848_at	YAL028W	FRT2	1.12168	0.148292	1.00714	0.948355	0.768168	0.000320446	1.00366	0.999983
1772882_at	YNR016C	ACC1	0.9121	0.205427	0.588996	1.79591e-07	1.07314	0.178147	0.949123	0.999983
1772915_at	YAL054C	ACS1	1.07398	0.238492	0.558853	9.59664e-09	1.03648	0.410413	0.967993	0.999983
1773097_at	YBR183W	YPC1	1.11652	0.222066	0.765331	0.001189	0.991213	0.90078	1.04797	0.999983
1773622_at	YOL009C	MDM12	0.935152	0.377984	0.939703	0.354363	1.27773	0.000265505	1.01121	0.999983
1773853_at	YKL008C	LAC1	1.24025	0.00120135	1.22604	0.000485892	0.925593	0.0842138	1.01219	0.999983
1774064_at	YDL121C	YDL121C	1.23411	0.0598131	1.08187	0.480958	1.513	0.000160533	1.04479	0.999983
1774200_at	YPL137C	GIP3	0.895043	0.147729	1.16522	0.0215039	0.783891	0.000426215	0.941851	0.999983
1774221_at	YNL125C	ESBP6	1.04003	0.684357	1.22615	0.00629935	0.707547	7.22077e-05	1.03419	0.999983
1774227_at	YFR042W	KEG1	1.3834	0.000613855	0.984241	0.88119	1.45955	5.11466e-05	0.992551	0.999983
1774373_at	YNL130C	CPT1	1.17789	0.025128	0.75676	0.000157649	0.986404	0.81439	1.04596	0.999983
1774526_at	YNR019W	ARE2	1.17615	0.0892039	0.703089	0.000220384	0.808092	0.0055392	1.00092	0.999983
1775014_at	YML128C	MSC1	1.48969	8.11613e-05	0.952224	0.549284	0.851707	0.0105949	1.0243	0.999983
1775241_at	YFR041C	ERJ5	1.3953	0.00238804	1.03053	0.807459	1.37775	0.000521263	1.01326	0.999983
1775298_at	YDL018C	ERP3	1.28577	0.0676658	1.00774	0.972978	1.52648	0.000600622	0.96421	0.999983
1775362_at	YMR040W	YET2	1.40758	0.0231745	1.16961	0.25022	0.970653	0.802461	1.01056	0.999983
1775482_at	YHR007C	ERG11	1.11678	0.0997455	0.813341	0.00108478	0.914184	0.0722676	0.894207	0.971225
1775489_at	YNL181W	YNL181W	0.924679	0.462022	0.929308	0.44661	1.42726	0.000188122	0.969081	0.999983
1775493_at	YMR065W	KAR5	1.10154	0.681959	1.0307	0.909662	0.545028	0.000734786	1.00804	0.999983
1775659_at	YOR075W	UFE1	0.991823	0.921662	1.00854	0.916829	0.77833	8.38647e-05	0.958639	0.999983
1775673_at	YIL124W	AYR1	0.950134	0.520502	0.769632	0.000242213	0.887488	0.0290433	0.965025	0.999983
1775799_at	YDL122W	UBP1	0.975516	0.764238	1.0844	0.188988	0.806879	0.00053347	0.996508	0.999983
1775810_at	YNL194C	YNL194C	1.35942	0.000173247	1.05006	0.467283	0.836653	0.00181673	0.988686	0.999983
1775978_at	YNL048W	ALG11	1.13865	0.0675789	1.03268	0.685142	1.26229	0.000374664	0.987557	0.999983
1775982_at	YHR045W	YHR045W	1.16097	0.0893757	1.09548	0.255464	1.47625	5.33283e-05	0.94591	0.999983
1775990_at	YPL087W	YDC1	1.18786	0.0490039	0.842459	0.0260436	1.26895	0.00150619	1.00691	0.999983
1776013_at	YKR014C	YPT52	0.977467	0.851884	0.976951	0.849606	0.675668	9.31025e-05	1.04054	0.999983
1776034_at	YGR038W	ORM1	1.03883	0.766929	0.906474	0.324716	1.43407	0.000309423	0.933452	0.999983
1776061_at	YHR190W	ERG9	0.98667	0.848988	0.809579	0.000212793	0.896392	0.013939	0.964813	0.999983
1776093_at	YDR304C	CPR5	1.16754	0.125778	0.91939	0.380561	1.36834	0.000532741	0.927286	0.999983
1776108_at	YNL046W	YNL046W	0.922602	0.272754	1.18467	0.00757311	1.22501	0.00101416	1.0461	0.999983
1776122_at	YML126C	ERG13	0.952549	0.409591	0.753756	1.0659e-05	0.973682	0.517189	0.950757	0.999983
1776154_at	YBR070C	ALG14	1.204	0.0439616	1.11606	0.186092	0.798693	0.00317092	1.0226	0.999983
1776335_at	YLR100W	ERG27	1.02629	0.775936	0.842534	0.0111378	1.24312	0.0010143	0.958299	0.999983
1776749_at	YIR038C	GTT1	0.989095	0.865789	0.7431	3.90144e-06	0.959589	0.281931	1.02656	0.999983
1776825_at	YBR029C	CDS1	1.09851	0.34107	0.634754	1.79412e-05	1.13389	0.0714867	1.03788	0.999983
1776857_at	YMR296C	LCB1	1.18362	0.16351	1.1035	0.38628	0.729704	0.00176796	0.97003	0.999983
1776884_at	YPR063C	YPR063C	1.02299	0.793391	1.08912	0.188764	1.25219	0.000550646	0.953666	0.999983
1777247_at	YIL049W	DFG10	1.2513	0.00801032	0.998941	0.995482	1.15975	0.0192275	1.03916	0.999983
1777255_at	YDL193W	NUS1	1.30442	0.00253313	0.96433	0.695015	1.12704	0.0530001	1.01031	0.999983
1777477_at	YCR034W	FEN1	1.12971	0.484446	1.20153	0.201058	1.38414	0.0098821	0.952347	0.999983
1777756_at	YDL072C	YET3	1.28828	0.0006213	0.983068	0.832743	1.00316	0.954824	0.929166	0.999983
1777779_at	YPL200W	CSM4	1.03551	0.771726	1.00919	0.947904	1.34179	0.000805766	0.909799	0.999983
1777881_at	YIL023C	YKE4	1.29773	8.82371e-05	1.20537	0.000325857	0.886095	0.0046978	1.0874	0.999983
1778344_at	YGL010W	YGL010W	1.07666	0.309554	0.980398	0.812747	0.787932	0.000281198	1.00098	0.999983
1778473_at	YMR134W	YMR134W	1.21055	0.0267111	0.870433	0.0664588	1.23539	0.00295106	0.984796	0.999983
1778851_at	YBR160W	CDC28	0.953991	0.530793	1.07898	0.211406	1.2469	0.000374473	1.02213	0.999983
1779126_at	YHL003C	LAG1	1.17178	0.121664	1.11919	0.221785	1.32524	0.00127979	0.918976	0.999983
1779198_at	YOL088C	MPD2	1.2955	0.000722493	0.948399	0.425208	0.878049	0.0147342	0.941867	0.999983
1779201_at	YER044C	ERG28	1.09089	0.540782	0.710132	0.00333588	1.37411	0.00260426	0.857511	0.999983
1779266_at	YDL204W	RTN2	0.970591	0.828367	0.974317	0.855223	0.714711	0.000764007	0.925144	0.999983
1779805_at	YLR350W	ORM2	1.30659	0.00137667	1.10687	0.130101	1.14876	0.0185153	1.00263	0.999983
1779944_at	YJL167W	ERG20	1.00349	0.97066	0.711861	1.08349e-05	1.19449	0.00159655	0.970155	0.999983
1779961_at	YMR015C	ERG5	1.08015	0.439103	0.820993	0.0150524	1.26053	0.00246711	0.93299	0.999983
1779972_at	YPR149W	NCE102	1.01337	0.867781	0.760866	6.1039e-05	0.940472	0.193765	0.972591	0.999983
1780038_at	YKL065C	YET1	1.33059	0.000103837	1.0106	0.890752	0.989959	0.832335	1.01437	0.999983
1780184_at	YNR021W	YNR021W	1.08012	0.419422	1.17849	0.0338148	1.26803	0.00162424	0.934922	0.999983
1770952_at	YNL008C	ASI3	1.16691	0.457374	1.08724	0.700022	0.480501	0.000131005	0.996529	0.999983
1772910_at	YLL052C	AQY2	0.97906	0.880606	0.801377	0.0223925	0.953617	0.570347	0.901824	0.999983
1778077_at	YJR015W	YJR015W	1.10406	0.251267	0.97134	0.766635	1.32463	0.000313113	0.989104	0.999983
1779197_at	YIL027C	KRE27	1.15823	0.150089	1.05265	0.639806	1.21194	0.0145838	0.922079	0.999983
1769333_at	YPL223C	GRE1	1.12863	0.491864	1.00117	0.996902	0.599297	0.00044809	1.17071	0.999983
1769518_x_at	YIL176C	PAU14	1.21526	0.288148	1.12428	0.513894	0.538113	0.000242234	1.02415	0.999983
1769876_at	YOR338W	YOR338W	1.08598	0.790235	1.15675	0.590287	0.575284	0.00719569	1.01657	0.999983
1770140_x_at	YIL176C	PAU14	1.09082	0.806949	1.00446	0.995482	0.400186	0.000561404	0.987464	0.999983
1770162_x_at	YBR301W	PAU24	1.16649	0.756515	0.944881	0.917771	0.294371	0.00085504	0.986019	0.999983
1770452_at	YKL069W	YKL069W	0.991409	0.939058	0.981546	0.859849	1.33733	0.000254021	1.00439	0.999983
1770456_at	YDR001C	NTH1	1.02783	0.745393	1.03545	0.649254	0.799727	0.000476889	1.04152	0.999983
1771052_at	YDL222C	FMP45	1.19815	0.141622	1.07907	0.539975	1.28453	0.0092445	0.9554	0.999983
1771215_at	YOL064C	MET22	0.946334	0.384829	1.33214	1.84325e-05	0.942108	0.172404	0.985354	0.999983
1772576_x_at	YAR020C	PAU7	1.26636	0.0261817	1.01768	0.897412	0.996488	0.970147	1.10621	0.999983
1772681_s_at	YOR394W	PAU21	1.25949	0.490883	1.04429	0.913478	1.58215	0.045942	0.876211	0.999983
1772865_at	YOL128C	YGK3	0.985542	0.916934	0.994776	0.976124	1.29045	0.00280753	1.10694	0.999983
1773612_at	YPL240C	HSP82	1.01174	0.948255	0.72759	0.00699454	0.71	0.0019902	1.03594	0.999983
1773641_x_at	YAL068C	PAU8	1.28436	0.539085	1.05989	0.901921	0.396187	0.00230405	1.09101	0.999983
1773765_at	YBR249C	ARO4	0.84853	0.230394	1.74936	6.75361e-05	1.39025	0.00275832	0.89628	0.999983
1774511_at	YDL243C	AAD4	1.03014	0.838386	0.772872	0.0144454	1.26158	0.0128401	1.09634	0.999983
1774554_at	YGL018C	JAC1	0.985152	0.860026	0.821531	0.00188191	1.22859	0.000678519	1.01453	0.999983
1775624_at	YMR186W	HSC82	0.989576	0.941627	0.729429	0.00178642	0.691601	0.000296398	1.03934	0.999983
1776589_at	YLR332W	MID2	1.31609	0.0168795	1.25464	0.0226233	1.54197	0.000128745	1.07019	0.999983
1776931_x_at	YOL161C	PAU20	1.14838	0.688762	1.1128	0.75602	0.496589	0.00379993	0.934925	0.999983
1777311_at	YIL130W	ASG1	0.974033	0.71312	1.0323	0.625614	0.722396	2.60727e-05	1.01496	0.999983
1777690_at	YIL101C	XBP1	1.22037	0.0159734	0.995497	0.972978	0.999969	0.999504	1.03184	0.999983
1777763_at	YMR173W	DDR48	1.38428	0.000392423	0.861058	0.0315661	1.16429	0.0143558	0.956913	0.999983
1777949_at	YOR043W	WHI2	0.930652	0.514941	1.04601	0.685096	0.718336	0.000340738	1.01435	0.999983
1778103_at	YGR234W	YHB1	0.901026	0.299269	0.778226	0.00430009	1.40031	0.000246464	0.820596	0.597031
1778121_s_at	YMR325W	PAU19	1.14702	0.253498	1.01127	0.944608	1.37502	0.00137024	1.04686	0.999983
1778261_at	YNL099C	OCA1	0.977917	0.771726	0.977188	0.755975	0.813252	0.000410574	0.981514	0.999983
1778601_at	YIL098C	FMC1	0.953698	0.681094	0.820757	0.0234326	1.28675	0.00233361	1.01933	0.999983
1778720_at	YDR214W	AHA1	0.943038	0.722484	0.783044	0.045722	0.637385	0.000425275	1.0264	0.999983
1778788_at	YBR082C	UBC4	0.970147	0.843788	0.959526	0.778819	0.716005	0.00160559	0.966128	0.999983
1778969_x_at	YEL049W	PAU2	1.24539	0.279013	0.901562	0.620305	0.458197	9.3307e-05	1.07938	0.999983
1779275_at	YHR104W	GRE3	1.01521	0.919466	0.810135	0.030598	1.12977	0.137032	0.965415	0.999983
1779604_at	YGL148W	ARO2	0.913211	0.30245	1.49669	2.1075e-05	0.990507	0.888753	0.989765	0.999983
1779643_at	YDR035W	ARO3	0.922267	0.401404	1.5901	1.03987e-05	1.30527	0.00077974	1.00654	0.999983
1779705_at	YNL168C	FMP41	0.95003	0.653454	0.933131	0.485576	1.44109	0.000166865	0.957797	0.999983
1779754_at	YFL014W	HSP12	1.64176	3.01865e-07	0.805906	0.000227349	0.962806	0.381182	1.03577	0.999983
1780114_at	YHR206W	SKN7	0.946348	0.589504	1.14358	0.0902027	0.754074	0.000535958	0.975789	0.999983
1771577_at	YBR015C	MNN2	1.2402	0.00479161	1.12192	0.0727135	1.20932	0.00200457	1.01109	0.999983
1772887_at	YGL198W	YIP4	1.14314	0.0877441	1.1348	0.0657725	1.23767	0.0014604	0.988771	0.999983
1773165_at	YDR367W	KEI1	1.12156	0.346464	1.02806	0.847915	1.42727	0.000585167	0.92502	0.999983
1776967_at	YDR503C	LPP1	1.46989	0.00135068	1.22412	0.0339203	0.59893	4.28053e-05	0.960605	0.999983
1769487_at	YKL063C	YKL063C	1.15363	0.277366	1.07903	0.56132	0.660986	0.000392069	1.01829	0.999983
1769580_at	YJL186W	MNN5	1.20272	0.101736	1.04822	0.714407	1.23768	0.0148994	1.00509	0.999983
1770423_at	YOR094W	ARF3	0.962431	0.811399	1.03867	0.812747	1.33139	0.00710331	1.01289	0.999983
1771841_at	YJL024C	APS3	1.00887	0.919466	1.01623	0.842676	1.30568	7.91102e-05	1.04603	0.999983
1772376_at	YPL051W	ARL3	0.996385	0.983727	0.927794	0.538726	0.567461	4.28053e-05	1.03022	0.999983
1773058_at	YKR027W	BCH2	0.925945	0.618167	0.924905	0.582451	1.25497	0.0287351	0.973014	0.999983
1773218_at	YJL099W	CHS6	0.992508	0.951176	0.951456	0.611028	0.755286	0.000638125	1.17075	0.971225
1774195_at	YGR247W	CPD1	0.901473	0.452964	0.920198	0.519649	1.27515	0.0145838	0.988284	0.999983
1776869_at	YHL017W	YHL017W	1.11167	0.505773	1.02299	0.903091	1.33225	0.0112806	0.977817	0.999983
1779454_at	YJL094C	KHA1	1.3075	0.000301096	0.999363	0.996138	0.758026	5.63082e-05	1.02697	0.999983
